# Supplementary material for: Genome-wide association meta-analysis identifies 48 risk variants and highlights the role of the stria vascularis in hearing loss
Source: Am J Hum Genet. 2022 May 16;109(6):1077–91. doi: 10.1016/j.ajhg.2022.04.010 (PMC9247887; doi:10.1016/j.ajhg.2022.04.010)
Supplement: Data S1. Tables S1–S16 [file mmc2.xlsx]

## Sheet: Content
Table S1	Summary of samples included in age-related hearing impairment meta-analysis
Table S2	Metadata for scRNAseq with cell types and cell count per dataset
Table S3	Genome-wide significant loci for age-related hearing impairment
Table S4	Genetic correlations between individual cohort studies (rg (se))
Table S5	Gene prioritization
Table S6	Results from pathway analysis using VEGAS2
Table S7	Results from fine-mapping, showing all SNPs in credible sets that have a 95% probability to be causal
Table S8	Pathogenicity scores for missense variants
Table S9	Results from SNP-based genetic correlation between age-related hearing impairment and 256 traits and diseases in LDHub
Table S10	Results from SNP-based genetic correlation between age-related hearing impairment and GWAS traits collected by the Psychiatric Genomics Consortium
Table S11	Results from tissue-set enrichment analysis of GTEx V8 tissues using MAGMA and partitioned LDSC
Table S12	Results from gene-set enrichment analysis of cochlear scRNAseq datasets using MAGMA and partitioned LDSC
Table S13	Results from gene-set enrichment analysis of scRNAseq datasets including Inner and Outer hair cells and Deiters cells using MAGMA and partitioned LDSC
Table S14	Results from tissue-set enrichement analysis of Mouse Nervous System tissues using MAGMA and partitioned LDSC (Zeisel et al., 2017)
Table S15	Overview of top 10% expressed genes in Basal cells
Table S16	Overview of top 10% expressed genes in Spindle/Root cells

## Sheet: Table S1
Table S1: Summary of samples included in age-related hearing impairment meta-analysis
Cohort study	Phenotype	Cases	Controls	N cases	N controls	Total N participants	Array Type	Genotyping center	Genotype calling	Exclusion on SNPs used for imputation	Exclusion on a per sample bias	Imputation software	Imputation backbone (NBCI build)	Data handling and statistical tests software	Lambda GC	Average age (SD)	Sex ratio (m/f)	Country
AGES	Which statement best describes your hearing (without hearing aids)?	Little troubled; Lot troubled; Deaf	Good	1748	1386	3134	Illumina hu370CNV	National Institute of Aging genotyping center	Illumina BeadStudio	Callrate < 97%, HWE p-value < 1e-6, MAF < 1%	Callrate < 95%, sex discrepancy	MaCH	1000 Genomes phase 1 v3	PLINKv1.9, ProbAbel	1.0354	76.35 (5.4)	1322/1812	Iceland
Danish Twin Registry	Have you or have you had problems with your hearing?	Yes	No	349	965	1314	Illumina Infinium PsychArray	SNP&SEQ Technology Platform, Science for Life Laboratory, Uppsala, Sweden (http://snpseq.medsci.uu.se/genotyping/snp-services/)	Illumina GenomeStudio	Call rate <98%, HWE P<10-6, and MAF=0	Call rate <99%, relatedness and gender mismatch	IMPUTE2	1000G, Phase 3	Plink, MLMA	0.9634	63.7 (10.7)	626/688	Denmark
Estonian Genome Center	ICD9 and ICD10 diagnoses of hearing loss	ICD10: H90.3, H91.1	Other	5717	49806	55523	Illumina Global Screening Array	Genotyping Core Facility of the Institute of Genomics, University of Tartu	Illumina GenomeStudio	call-rate < 95%, HWE p-value < 1e-4	call-rate < 95%, mismatching sex	Beagle	Estonian population specific imputation reference	SAIGE	0.9518	58.21 (9.8)	18065/37458	Estonia
FinnGen	ICD9 and ICD10 diagnoses of hearing loss	ICD9: 3891; ICD10: H90.3, H90.4, H90.5	Other	15952	196592	212544	Several Illumina and Affymetrix FinnGen Axiom arrays	Thermo Fisher Scientific for FinnGen Axiom array, several other places for Illumina arrays	GenCall or GenCall+zCall for Illumina and AxiomGT1 for Affymetrix chip genotypes	Call rate below 98%, minor allele count below 3 and Hardy-Weinberg Equilibrium p-value lower than 1e-06	Call rate below 95%, heterozygosity exceed ±4SD from the mean, failed sex check and MDS outliers.	Eagle/Beagle	SISu v3 all-Finns reference panel	SAIGE	1.071	59.64 (17.6)	92607/119937	Finland
Framingham Heart Study	Do you have a hearing problem now?	Yes; Right / left / both	No	880	1656	2536	Affymetrix GeneChip Human Mapping 500K Array & 50K supplemental Array	Affymetrix, Inc.	Affymetrix BRLMM	MAF <1%, Call rate <97%, HWE < 10-6, Mendelian errors > 1000, not in Hapmap and/or strandedness issues merging with Hapmap	Call rate <97%, autosomal heterozygosity > ± 5SD, excessive Mendelian errors	Michigan Server	HRCr1.1	R, LME	1.0046	63.64 (10.96)	1117/1419	USA
Great Age Study	Do you think you have some hearing problems?	Yes	No	1060	720	1780	Illumina Infinium Global Screening Array (GSA) v1	IRCCS S. De Bellis, Castellana Grotte, Bari, Italy	Illumina GenomeStudio	Call rate < 0.97; Hardy-Weinberg P < 1*e-06; MAF < 0.01	Sample call rate < 0.97, gender check	MINIMAC v4	HRC (Build 37)	GEMMA	1.0105	73.65 (6.8)	915/865	Italy
Health ABC - EUR	Do you wear a hearing aid?	Yes	No	229	1059	1288	Illumina Human1M-Duov3_B	Johns Hopkins University Center for Inherited Disease Research (CIDR), Baltimore, MD, USA	Illumina GenomeStudio	Call rate <95%, no MAF/HWE filter	Call rate <95%, sex mismatch, excess heterozygosity F cut-off of -0.15 and <- 0.15 for inclusion, ancestry outliers removed, no relatives closer than cousin	TOPMED Imputation Server	TOPMED	PLINK, Rvtests	1.0136	77.59 (2.83)	674/614	USA
INGI-FVG	Have you ever had hearing problems?	Yes	No	161	178	339	Illumina 370K, Illumina 700K, MegaEX	IRCCS Burlo Garofolo, Trieste, Italy	Illumina GenomeStudio	Call rate < 0.99; Hardy-Weinberg P < 1*e-06; MAF < 0.01	Sample call rate < 0.95, gender check	IMPUTE v2	In house (Build 37)	rvtest	0.9663	61 (10.93)	139/200	Italy
Rotterdam Study - 1	Do you have any difficulty with your hearing?	Yes, sometimes; Yes, often; Yes, daily	No	797	356	1153	Version 3 Illumina Infinium II HumanHap550 SNP chip array	Human Genomics facility HuGeF (www.glimdna.org), Erasmus MC	Illumina BeadStudio	Call rate <90%, no MAF/HWE filter	Call rate <97.5%, sex mismatch, excess autosomal heterozygosity > 0.336, outliers identified by the IBS clustering analysis	MACH/minimac	HRCr1.1	PLINK, Mach2DAT	1.0225	83.37 (4.42)	434/719	The Netherlands
Rotterdam Study - 2	Do you have any difficulty with your hearing?	Yes, sometimes; Yes, often; Yes, daily	No	1037	849	1886	Version 3 Illumina Infinium II HumanHap550 SNP chip array	Human Genomics facility HuGeF (www.glimdna.org), Erasmus MC	Illumina BeadStudio	Call rate <90%, no MAF/HWE filter	Call rate <97.5%, sex mismatch, excess autosomal heterozygosity > 0.336, outliers identified by the IBS clustering analysis	MACH/minimac	HRCr1.1	PLINK, Mach2DAT	1.0165	76.15 (5.38)	817/1069	The Netherlands
Rotterdam Study - 3	Do you have any difficulty with your hearing?	Yes, sometimes; Yes, often; Yes, daily	No	1330	1788	3118	Version 3 Illumina Infinium II HumanHap550 SNP chip array	Human Genomics facility HuGeF (www.glimdna.org), Erasmus MC	Illumina BeadStudio	Call rate <90%, no MAF/HWE filter	Call rate <97.5%, sex mismatch, excess autosomal heterozygosity > 0.336, outliers identified by the IBS clustering analysis	MACH/minimac	HRCr1.1	PLINK, Mach2DAT	1.0075	62.08 (6.220	1338/1780	The Netherlands
SALT	How is your hearing?	Reduced; Highly reduced	Good	3382	6183	9565	Illumina OmniExpress (HumanOmniExpress-12v1_A)	SNP&SEQ Technology Platform, Uppsala, Sweden	Illumina GenomeStudio	Call rate < 0.98, MAF=0, Hardy-Weinberg P < 1.0*10-10	Call rate < 0.98, excessive heterozygosity (FHET outside +/- 0.2); sex mismatch; non-European ancestry	Sanger imputation service (EAGLE2, PBWT)	HRCr1.1	R, BOLT-LMM	1.0466	58.6 (8.01)	4518/5047	Sweden
SALTY	How is your hearing?	Reduced; Highly reduced	Good	1360	3773	5133	Illumina PsychChip (PsychChip_15048346_A)	SNP&SEQ Technology Platform, Uppsala, Sweden	Illumina GenomeStudio	Call rate < 0.98, MAF<1%, Hardy-Weinberg P < 1.0*10-10	Call rate < 0.98, excessive heterozygosity (FHET outside +/- 0.2); sex mismatch; non-European ancestry	Sanger imputation service (EAGLE2, PBWT)	HRCr1.1	R, BOLT-LMM	0.9986	49.8 (4.2)	2478/2655	Sweden
STAGE	How is your hearing?	Reduced; Highly reduced	Good	1049	7296	8345	Illumina GSA (GSAMD-24v1-0_20011747_A1)	SNP&SEQ Technology Platform, Uppsala, Sweden	Illumina GenomeStudio	Call rate < 0.98, MAF<1%, Hardy-Weinberg P < 1.0*10-10	Call rate < 0.98, excessive heterozygosity (FHET outside +/- 0.2); sex mismatch; non-European ancestry	Sanger imputation service (EAGLE2, PBWT)	HRCr1.1	R, BOLT-LMM	0.9987	33.39 (7.7)	3406/4939	Sweden
TwinsUK	Do you suffer from hearing loss?	Yes, diagnosed by a professional; Yes, not diagnosed	No	1478	3647	5125	Several Illumina arrays (HumanHap3001,2, HumanHap610Q, 1M‐Duo and 1.2MDuo 1M)		Illumina BeadStudio	Call rate <98%	Mismatch between MZ twins and self-reported sex; non-European ancestry	IMPUTE2	HRCr1.1	GEMMA	1.0046	60.59 (13.51)	512/4613	UK
UK Biobank	Do you have difficulty with your hearing?	Yes; I am completely deaf	No	104031	288112	392143	UK Biobank Affymetrix Axiom and UK BiLEVE Affymetrix Axiom array	Affymetrix Research Services Laboratory, Santa Clara, California, USA	Affymetrix BRLMM	Multiple criteria as outlined here https://biobank.ctsu.ox.ac.uk/crystal/crystal/docs/genotyping_qc.pdf	Multiple criteria as outlined here https://biobank.ctsu.ox.ac.uk/crystal/crystal/docs/genotyping_qc.pdf	IMPUTE2	HRC/1000Genomes	R, BOLT-LMM	1.2531	59.59 (8.03)	187837/221124	UK
Women's Genome Health Study	As you age, do you have more trouble hearing in a crowded room?	Yes	No	7437	10903	18340	Illumina HumanHap300 Duo "+"	Amgen	Illumina BeadStudio	Call rate <90%	Call rate <98%, excess heterozygosity	MACH/minimach (Michigan Server)	HRCr1.1	ProbABEL v. 0.3.0	1.0255	67.1 (6.7)	0/18340	USA
			Grand total	147997	575269	723266

## Sheet: Table S2
Table S2: Metadata with cell counts and cell types per dataset for scRNAseq
Cell type	Number of cells	Dataset by
Basal Cells	2155	Milon
Fibrocytes	1751	Milon
Intermediate Cells	13883	Milon
Marginal Cells	6333	Milon
Spindle/Root Cells	1477	Milon
B Cells	103	Milon
Monocytes	460	Milon
Neutrophils	39	Milon
Monocytes	1383	Milon
Neutrophils	116	Milon
Schwann Cells	1041	Milon
Type 1A	2427	Milon
Type 1B	2086	Milon
Type 1C	3069	Milon
Type 2	293	Milon
IHC	595	Ranum
OHC	1891	Ranum
Deiter	703	Ranum
Astrocytes	19377	Zeisel
Cerebellum neurons	5292	Zeisel
Cholinergic and monoaminergic neurons	1071	Zeisel
Choroid epithelial cells	458	Zeisel
Dentate gyrus granule neurons	4368	Zeisel
Dentate gyrus radial glia-like cells	327	Zeisel
Di- and mesencephalon excitatory neurons	6455	Zeisel
Di- and mesencephalon inhibitory neurons	4026	Zeisel
Enteric glia	10535	Zeisel
Enteric neurons	1105	Zeisel
Ependymal cells	1257	Zeisel
Glutamatergic neuroblasts	644	Zeisel
Hindbrain neurons	1144	Zeisel
Microglia	5425	Zeisel
Non-glutamatergic neuroblasts	4822	Zeisel
Olfactory ensheathing cells	2031	Zeisel
Olfactory inhibitory neurons	5191	Zeisel
Oligodendrocyte precursor cells	820	Zeisel
Oligodendrocytes	30253	Zeisel
Peptidergic neurons	2906	Zeisel
Pericytes	5213	Zeisel
Peripheral sensory neurofilament neurons	126	Zeisel
Peripheral sensory non-peptidergic neurons	889	Zeisel
Peripheral sensory peptidergic neurons	565	Zeisel
Perivascular macrophages	2029	Zeisel
Satellite glia	684	Zeisel
Schwann cells	47	Zeisel
Spinal cord excitatory neurons	1166	Zeisel
Spinal cord inhibitory neurons	756	Zeisel
Subcommissural organ hypendymal cells	111	Zeisel
Subventricular zone radial glia-like cells	756	Zeisel
Sympathetic cholinergic neurons	90	Zeisel
Sympathetic noradrenergic neurons	796	Zeisel
Telencephalon inhibitory interneurons	8637	Zeisel
Telencephalon projecting excitatory neurons	18799	Zeisel
Telencephalon projecting inhibitory neurons	5691	Zeisel
Vascular and leptomeningeal cells	1501	Zeisel
Vascular endothelial cells	3805	Zeisel
Vascular smooth muscle cells	1628	Zeisel

## Sheet: Table S3
Table S3: Genome-wide significant loci for age-related hearing impairment
#	SNP	chr	pos	Effect allele	Other allele	EAF	Effect	StrErr	P-value	Direction	HetISq	HetPVal	N
1	rs4660885	1	46243756	a	g	0.4344	-0.0065	0.0009	3.737e-12	--+--?----?-+----	40.6	0.05165	709469
2	rs7525101	1	165109131	t	c	0.4424	0.0061	0.0009	8.643e-11	++++-?++++?--++++	39.5	0.05828	709469
3	rs6545432	2	54817683	a	g	0.5091	0.0068	0.0009	2.356e-13	++++++?-++?++++++	71.6	7.771e-06	709495
4	rs741475	2	208087139	t	c	0.5771	-0.0059	0.0009	4.018e-10	-----?-+--?------	2.7	0.4208	709469
5	rs3915060	3	121712980	t	c	0.7272	-0.0062	0.001	3.963e-09	+-+--?+-+-?+++---	53.1	0.007935	709469
6	rs72622585	3	181992315	t	c	0.8252	0.0091	0.0013	3.405e-13	++-++--+++???-+++	61.2	0.001422	696959
7	rs13148153	4	17517558	t	c	0.1342	0.0098	0.0014	2.639e-12	+++++?++++???-+++	0	0.6395	695649
8	rs323693	5	2562593	t	c	0.882	-0.0102	0.0014	1.914e-12	--++-?--++?------	33.1	0.1037	709469
9	rs1981809	5	72920029	t	c	0.4526	-0.0087	0.0009	1.363e-20	-----+?-+-?+-+---	64	0.0003777	709495
10	rs4413512	5	73077349	a	g	0.5289	-0.0098	0.0009	1.283e-25	-----?--+-?-+----	53	0.008093	709469
11	rs13171669	5	148601243	a	g	0.5682	-0.0063	0.0009	1.609e-11	-----?+++-?------	16.6	0.2681	709469
12	rs115596275	6	32420218	c	g	0.0213	0.0244	0.0035	2.726e-12	?+???++-?+???++++	90.1	3.643e-14	688440
13	rs7764856	6	32680640	a	t	0.3435	0.0065	0.001	1.104e-10	?+-??+++?-???++++	78.3	4.052e-06	688786
14	rs4714678	6	43342591	a	g	0.4031	-0.0086	0.0009	7.201e-20	+-++--+---?+-----	70.8	7.197e-06	710769
15	rs9493627	6	133789728	a	g	0.3191	0.0085	0.001	9.563e-18	++++-+?+-+?-+++++	60.6	0.001237	709495
16	rs2296508	6	158497717	t	c	0.4795	-0.0059	0.0009	4.34e-10	--+++??-+-?++----	36.4	0.08504	708181
17	rs11238325	7	50853151	t	c	0.7315	0.007	0.001	1.969e-11	++++-?++++?+-++++	11.8	0.3209	709469
18	rs4732339	7	138491839	a	g	0.5864	0.0058	0.0009	6.096e-10	++++-?++-+?+-++++	56.2	0.004033	709469
19	rs150903480	8	91376248	a	g	0.0114	-0.0246	0.0044	2.697e-08	?-?+-+--+-?--+---	0	0.8978	707304
20	rs13268718	8	141687200	t	g	0.5072	-0.0054	0.0009	7.467e-09	+++-++-++-?--++--	19.8	0.2272	710778
21	rs2393729	10	63837016	t	c	0.4218	-0.0059	0.0009	3.067e-10	-++--??-+-?+++---	1.6	0.432	708181
22	rs143282422	10	73377112	a	g	0.0112	0.0315	0.0046	6.267e-12	?+?++?++++???++++	39.3	0.08663	692176
23	rs1097215	10	94787804	a	g	0.4752	-0.0053	0.0009	1.113e-08	-+-+----+-?--+---	53.1	0.006448	710765
24	rs10901863	10	126812270	t	c	0.2683	0.0106	0.0011	9.295e-23	++-++?++-+?++++++	82.3	4.009e-11	709469
25	rs7939493	11	8073610	a	t	0.1911	-0.0092	0.0012	2.472e-14	-++--?-+---??----	39.2	0.06554	705139
26	rs141403654	11	47715487	a	t	0.9837	-0.0217	0.0039	2.524e-08	+-?--?-+-------+-	0	0.8476	718620
27	rs147893329	11	57735006	c	g	0.0107	0.0276	0.0048	8.171e-09	+??++?++--+++++++	39.4	0.06475	716840
28	rs566673	11	66401373	t	g	0.5339	-0.0051	0.0009	3.407e-08	--+-++?+---------	0	0.843	718985
29	rs72963168	11	88943035	t	c	0.7254	-0.0094	0.001	3.726e-19	-++--?------+----	27.4	0.1485	718959
30	rs67307131	11	118480223	t	c	0.654	-0.0079	0.001	4.619e-15	-+--+?---?-??+-?-	44.1	0.0501	437072
31	rs7313797	12	109896165	t	c	0.5604	-0.0064	0.0009	7.382e-12	++++++?++-?------	0	0.6581	709485
32	rs35887622	13	20763620	a	g	0.9854	-0.0217	0.0039	2.593e-08	?-?-+++++-?------	52.6	0.01083	707310
33	rs920701	13	76417101	t	c	0.6357	-0.0064	0.001	5.06e-11	-+++--?-+-?------	32.5	0.1088	709495
34	rs9517282	13	99059183	a	c	0.548	-0.0052	0.0009	3.541e-08	-+-+-?----?-+----	0	0.6062	709469
35	rs1566128	14	52514981	a	g	0.4126	0.0073	0.0009	1.422e-14	+--+++?+++?-+++++	61.8	0.0008353	709489
36	rs4132250	15	89229000	c	g	0.778	0.0074	0.0011	3.177e-11	+++++?++-+?++++++	63.7	0.0004309	709469
37	rs62033400	16	53811788	a	g	0.6044	0.0052	0.0009	4.523e-08	---+++-+-++-+-+++	15.8	0.2685	720272
38	rs11643684	16	55490167	t	g	0.2031	-0.0069	0.0011	2.256e-09	--+--?------+----	28	0.1424	718959
39	rs13337678	16	56379937	t	c	0.5711	-0.0052	0.0009	3.719e-08	++-++??----+-----	0	0.6843	717671
40	rs222835	17	7134129	a	g	0.4247	0.0059	0.0009	4.806e-10	-++++??+++?-+++++	28.2	0.1533	708181
41	rs143796236	17	79495969	t	c	0.0076	0.035	0.0056	2.729e-10	?+?++?+??-???++++	17.1	0.2909	688618
42	rs11152089	18	52625943	t	c	0.2134	0.007	0.0011	9.24e-10	+-++++++++?++-+++	0	0.4766	710776
43	rs11881070	19	2389140	t	c	0.2882	-0.006	0.001	5.72e-09	----+??---?+-+---	0	0.9864	708181
44	rs12980998	19	4217510	a	t	0.8135	-0.0066	0.0012	1.015e-07	+---+?-?+-???----	30.2	0.1505	693113
45	rs61734651	20	61451332	t	c	0.0721	0.0109	0.0019	8.161e-09	?+-+-+++++?++++++	46.7	0.02387	707649
46	rs5756795	22	38122122	t	c	0.5419	-0.0079	0.0009	3.645e-17	+-+++-----?++----	72.8	1.642e-06	710781
47	rs132931	22	38487526	a	g	0.5869	-0.0073	0.0009	1.59e-14	++---+?---?------	44.9	0.03079	709482
48	rs36062310	22	50988105	a	g	0.0427	0.0274	0.0023	4.25e-32	++++++---+?+-++++	0	0.5656	710783
SNP, single nucleotide polymorphism; chr, chromosome; pos, position; EAF, effect allele frequency; Effect, effect size for Effect allele; Str Err, standard error; P-value, meta-analysis P-value; Direction, summary of effect direction for each study, + is risk increasing, - is risk decreasing, ? indicated the SNP was not present in sample,Cohort sequence:AGES,GreatAge,FVG,RS2,RS3,DTE,HABC,FHS,RS1,…

## Sheet: Table S4
Table S4: Genetic correlation between individual cohort studies (rg (se))
Cohort	UKBB	FINNGEN	STAGE	SALTY	RS1
WGHS	0.752 (0.144)	0.708 (0.206)	0.321 (0.314)	0.268 (0.575)	0.318 (0.206)
UKBB		0.818 (0.097)	0.453 (0.172)	0.533 (0.622)	0.328 (0.328)
FINNGEN			0.521 (0.288)	1.155 (2.051)	0.124 (0.416)
STAGE				0.403 (0.664)	0.404 (0.625)
SALTY					0.059 (1.170)
RS1

## Sheet: Table S5
Table S5: Gene prioritization
#	SNP	Identified previously in GWAS	Locus annotation	Most likely causal gene	MAGMA significant (p < 2.656E-06)	VEGAS2 significant (Bonferroni p < 0.05)	Genes associated with hearing loss	Expressed in inner / outer hair cells in mice	Selected references linking gene to hearing loss
1	rs4660885	Wells (2019)	IPP-[x]-MAST2	MAST2, PIK3R3	MAST2, PIK3R3, IPP, GPBP1L1, NASP, CCDC17, TMEM69, AKR1A1	MAST2, PIK3R3, GPBP1L1, NASP, CCDC17, TMEM69, AKR1A1		MAST2, PIK3R3, IPP, GPBP1L1, NASP, CCDC17, TMEM69, AKR1A1
2	rs7525101	Kalra (2020), Wells (2019)	PBX1---[x]-LMX1A	LMX1A			LMX1A (DFNA7)	LMX1A, PBX1	[1]
3	rs6545432	Nagtegaal (2019)	[SPTBN1] intronic	SPTBN1	SPTBN1, EML6	SPTBN1	SPTBN1	SPTBN1	[2]
4	rs741475	Kalra (2020), Wells (2019)	KLF7-[x]--CREB1	KLF7			KLF7 (in dogs)		[3]
5	rs3915060	Kalra (2020), Wells (2019), Nagtegaal (2019)	[ILDR1] intronic	ILDR1	ILDR1, EAF2, SLC15A2, IQCB1		ILDR1 (DFNB42)	ILDR1, SLC15A2, IQCB1
6	rs72622585	no	SOX2---[x]---ATP11B	none
7	rs13148153	Kalra (2020), Wells (2019)	[CLRN2] intronic	CLRN2	CLRN2, QDPR	CLRN2	CLRN2	CLRN2, QDPR	[4]
8	rs323693	Wells (2019)	IRX4---[x]--IRX2	none
9	rs1981809	Wells (2019)	UTP15-[x]-ARHGEF28	ARHGEF28	ARHGEF28, ANKRA2, UTP15, AC008387.2	ARHGEF28, ANKRA2, UTP15		ARHGEF28, ANKRA2, UTP15
10	rs4413512	no	[ARHGEF28] intronic	ARHGEF28
11	rs13171669	Ivarsdottir (2021)	[ABLIM3] intronic	ABLIM3	ABLIM3, AFAP1L1	ABLIM3		ABLIM3, AFAP1L1
12	rs115596275	Wells (2019)	HLA-DRA-[x]-HLA-DRB5	indecisive
13	rs7764856	no	HLA-DQB1-[x]-HLA-DQA2	indecisive
14	rs4714678	Kalra (2020), Wells (2019)	ZNF318-[x]-ABCC10	indecisive	SLC22A7, CRIP3, ZNF318, TTBK1, ABCC10, DLK2	SLC22A7, CRIP3, ABCC10		CRIP3, ZNF318, TTBK1, ABCC10, DLK2
15	rs9493627	Kalra (2020), Wells (2019)	[EYA4] G>S	EYA4	EYA4	EYA4	EYA4 (DFNA10)	EYA4
16	rs2296508	Kalra (2020), Wells (2019)	[SYNJ2] V>V	SYNJ2	SYNJ2, SERAC1, GTF2H5	SYNJ2, SERAC1	SYNJ2, SERAC1	SYNJ2, SERAC1, GTF2H5	[5]
17	rs11238325	Wells (2019)	[GRB10] intronic	GRB10	GRB10	GRB10		GRB10
18	rs4732339	Kalra (2020), Wells (2019)	TMEM213-[x]-KIAA1549	ATP6V0A4, TMEM213	ATP6V0A4, TMEM213, KIAA1549	TMEM213	ATP6V0A4	KIAA1549	[6]
19	rs150903480	Kalra (2020)	[LINC00534]	none
20	rs13268718	Kalra (2020), Wells (2019)	[PTK2] intronic	PTK2, AGO2	PTK2, AGO2			PTK2, AGO2
21	rs2393729	Wells (2019)	[ARID5B] intronic	ARID5B	ARID5B			ARID5B	[7]
22	rs143282422	Wells (2019)	[CDH23] A>T	CDH23	CDH23		CDH23 (DFNB12)	CDH23
23	rs1097215	Kalra (2020), Wells (2019)	[EXOC6] intronic	EXOC6	EXOC6, CYP26C1, CYP26A1	EXOC6		EXOC6
24	rs10901863	Kalra (2020), Wells (2019)	[CTBP2] 5' UTR	CTBP2	CTBP2	CTBP2		CTBP2	[8]
25	rs7939493	Kalra (2020), Wells (2019)	[TUB] intronic	TUB	TUB	TUB	TUB	TUB	[9]
26	rs141403654	Wells (2019)	[AGBL2] intronic	indecisive	AGBL2, SPI1, KBTBD4, C1QTNF4, FAM180B, NDUFS3, KBTBD4, PTPRJ, MTCH2, MYBPC3, FNBP4, CELF1, SLC39A13, PSMC3, NUP160, RAPSN, OR4A47, OR4C3, OR4S1, OR4X1, OR4B1			SPI1, KBTBD4, C1QTNF4, NDUFS3, KBTBD4, PTPRJ, MTCH2, FNBP4, CELF1, SLC39A13, PSMC3, NUP160, RAPSN
27	rs147893329	no	CTNND1--[x]-OR9Q1	indecisive	OR9Q1, CTNND1, UBE2L6, SMTNL1, SLC43A3			CTNND1, UBE2L6, SMTNL1, SLC43A3
28	rs566673	Wells (2019)	RBM14-[x]-RBM4	indecisive	RBM4, RBM14, ACTN3, RBM4B, CCS, CCDC87, SPTBN2	CCDC87		RBM4, RBM14, ACTN3, RBM4B, CCS, SPTBN2
29	rs72963168	Kalra (2020)	[TYR] intronic	TYR, GRM5	TYR, NOX4, GRM5	TYR, GRM5		NOX4
30	rs67307131	Kalra (2020), Wells (2019)	[PHLDB1] intronic	PHLDB1	ARCN1, PHLDB1, TREH, DDX6, ATP5L, RP11-770J1.5, CD3D, TTC36	PHLDB1		ARCN1, PHLDB1, DDX6, ATP5L
31	rs7313797	no	[KCTD10] intronic	KCTD10, MYO1H	KCTD10, MYO1H, UBE3B, MMAB, MVK	KCTD10, MYO1H, MMAB		KCTD10, MYO1H, UBE3B, MVK
32	rs35887622	no	[GJB2] M>T	GJB2	GJB2		GJB2 (DFNA3A / DFNB1A)	GJB2
33	rs920701	Ivarsdottir (2021)	[LMO7] intronic	LMO7	LMO7, C13orf45	LMO7	LMO7	LMO7	[10]
34	rs9517282	no	[FARP1] intronic	FARP1	FARP1			FARP1
35	rs1566128	Kalra (2020), Wells (2019)	[NID2] intronic	NID2	NID2, C14orf166	NID2		NID2, C14orf166
36	rs4132250	Nagtegaal (2019)	ISG20-[x]--ACAN	ISG20	ISG20			ISG20
37	rs62033400	Kalra (2020), Wells (2019)	[FTO] intronic	FTO	FTO	FTO		FTO
38	rs11643684	Kalra (2020)	IRX6--[x]-MMP2	MMP2	MMP2			MMP2	[11, 12]
39	rs13337678	no	[GNAO1] 3' UTR	indecisive	GNAO1, AMFR, NUDT21, OGFOD1, RPGRIP1L			GNAO1, AMFR, NUDT21, OGFOD1, RPGRIP1L
40	rs222835	Wells (2019)	[DVL2] intronic	indecisive	DVL2, DLG4, ACADVL, PHF23, GABARAP, ELP5, CTDNEP1, CLDN7, YBX2, SLC2A4, C17orf81	DVL2, DLG4, PHF23, CLDN7		DVL2, DLG4, ACADVL, PHF23, GABARAP, ELP5, CTDNEP1, CLDN7, C17orf81
41	rs143796236	Ivarsdottir (2021)	[FSCN2] H>Y	FSCN2	ACTG1, FSCN2		FSCN2 (in mice)	ACTG1, FSCN2	[13]
42	rs11152089	Kalra (2020), Wells (2019)	[CCDC68] 5' UTR	CCDC68	CCDC68			CCDC68	[14]
43	rs11881070	Kalra (2020), Ivarsdottir (2021)	SPPL2B-[x]-TMRPS9	TMPRSS9	TMPRSS9			TMPRSS9
44	rs12980998	no	[ANKRD24] T>S	ANKRD24		ANKRD24		ANKRD24
45	rs61734651	no	[COL9A3] R>W	COL9A3	OGFR, COL9A3, MRGBP		COL9A3	OGFR, COL9A3, MRGBP	[15]
46	rs5756795	Wells (2019)	[TRIOBP] F>I	TRIOBP	TRIOBP, NOL12, GALR3, H1F0, GCAT, GGA1, SH3BP1	TRIOBP	TRIOBP (DFNB28)	TRIOBP, NOL12, H1F0, GCAT, GGA1, SH3BP1
47	rs132931	Kalra (2020), Wells (2019)	[BAIAP2L2] intronic	BAIAP2L2	BAIAP2L2, SLC16A8, PICK1, MICALL1, POLR2F	BAIAP2L2, SLC16A8, PICK1	BAIAP2L2	BAIAP2L2, SLC16A8, PICK1, MICALL1, POLR2F	[16]
48	rs36062310	Kalra (2020), Wells (2019)	[KLHDC7B] V>M	KLHDC7B	KLHDC7B, SYCE3, SCO2, ODF3B, TYMP, LMF2, SHANK3, NCAPH2, CHKB, MAPK8IP2, PLA2G6, RABL2B, ACR	KLHDC7B, SHANK3	KLHDC7B (in mice)	KLHDC7B, SYCE3, SCO2, ODF3B, LMF2, NCAPH2, MAPK8IP2, PLA2G6, ACR
	Dash-coding
	- = <100kb							SHIELD (>10.9 in adult HC)
	-- = 100-500kb
	--- = >500kb
	Missense variants in bold

## Sheet: Table S6
Table S6: Result from pathway analysis using VEGAS2
	Pathway	nGenesMapped	nGenesUsed	nSamples	ObservedP	empiricalP	Bonferroni	Genes
2818	489298_GO:0003779_actin_binding	350	290	1000000	1.85036e-47	9.99999e-07	0.00973099	ESPN_TMEM201_CROCC_CAPZB_WASF2_EPB41_HPCA_FHL3_MACF1_CAP1_IPP_HOOK1_NEXN_GBP1_CNN3_CAPZA1_CGN_TPM3_RUSC1_SPTA1_RCSD1_KLHL20_ABL2_LMOD1_ENAH_ACTN2_FMN2_SNTG2_LRPPRC_PRKCE_SPTBN1_CCDC88A_ACTR2_ANTXR1_ADD2_CTNNA2_CAPG_ACTR3_MYO7B_CXCR4_NEB_FMNL2_ERMN_COBLL1_XIRP2_MYO3B_WIPF1_TTN_SSFA2_MYO1B_VIL1_ARPC4_CLASP2_VILL_XIRP1_MYRIP_MYL3_DAG1_TWF2_PXK_LMOD3_MYH15_GCSAM_HCLS1_MYLK_PLS1_TBCCD1_MAEA_ADD1_ABLIM…
3756	492346_GO:0007605_sensory_perception_of_sound	134	120	1000000	5.07964e-32	2e-06	0.01946	ESPN_GJB3_KCNQ4_COL11A1_LRIG2_CHRNB2_USH2A_OTOF_FBXO11_ATP6V1B1_DFNB59_PGAP1_PAX3_COL4A3_OTOS_GRM7_ATP2B2_THRB_TMIE_CACNA1D_LRIG1_CLRN1_SOX2_CCDC50_WFS1_WDR1_CHRNA9_GRXCR1_KIT_POU4F2_CASP3_NIPBL_MARVELD2_HEXB_ALDH7A1_SLC12A2_DIAPH1_POU4F3_GABRB2_ZNF354A_SERPINB6_TFAP2A_FAM65B_COL11A2_LHFPL5_CLIC5_MYO6_TBX18_SOBP_EYA4_DFNA5_HOXA1_GJC3_SLC26A5_SLC26A4_ATP6V0A4_FGFR1_SNAI2_CHD7_EYA1_NDUFB9_TMC1_DFNB…
3562	491793_GO:0050954_sensory_perception_of_mechanical_stimulus	150	136	1000000	1.66618e-31	3e-06	0.029187	ESPN_GJB3_KCNQ4_COL11A1_LRIG2_CHRNB2_NTRK1_USH2A_OTOF_FBXO11_ATP6V1B1_DFNB59_PGAP1_PAX3_SERPINE2_COL4A3_OTOS_GRM7_ATP2B2_THRB_TMIE_CACNA1D_LRIG1_CLRN1_SOX2_CCDC50_WFS1_WDR1_CHRNA9_GRXCR1_KIT_POU4F2_CASP3_NIPBL_ITGA2_MARVELD2_HEXB_ALDH7A1_SLC12A2_DIAPH1_POU4F3_GABRB2_ZNF354A_SERPINB6_TFAP2A_FAM65B_COL11A2_LHFPL5_CLIC5_MYO6_TBX18_SOBP_FYN_EYA4_DFNA5_HOXA1_GJC3_SLC26A5_SLC26A4_ATP6V0A4_ASIC3_FGFR1_S…
5331	500135_GO:0030837_negative_regulation_of_actin_filament_polymerization	42	39	1000000	4.08279e-20	3e-06	0.029187	CAPZB_CAPZA1_TMOD4_SPTA1_LMOD1_SPTBN1_ADD2_CAPG_VIL1_VILL_TWF2_PRKCD_LMOD3_ADD1_SLIT2_SCIN_CAPZA2_LMOD2_DMTN_ARFGEF1_KANK1_TMOD1_GSN_SPTAN1_SPTBN2_RDX_EPS8_CAPZA3_TWF1_AVIL_SPTB_SPTBN5_TMOD3_BBS4_FHOD3_SPTBN4_MYADM_MKKS_TRIOBP
6360	505608_GO:0042471_ear_morphogenesis	104	100	1000000	5.92718e-27	7.99999e-06	0.0778159	EPHB2_GRHL3_KCNQ4_GFI1_COL11A1_VANGL2_PRRX1_PROX1_WNT3A_OSR1_SIX2_WDPCP_ATP6V1B1_PAX8_INSIG2_GLI2_PRKRA_FRZB_ATP2B2_TMIE_WNT5A_LRIG1_GATA2_ZIC1_CLRN1_SOX2_DVL3_MSX1_WDR19_CHRNA9_SEC24B_NIPBL_FGF10_NEUROG1_POU4F3_FOXI1_TFAP2A_EDN1_LHFPL5_PTK7_CLIC5_MYO6_TBX18_SOBP_EYA4_RAC1_HOXA1_DLX5_INSIG1_FZD3_FGFR1_CHD7_EYA1_OSR2_CTHRC1_SCRIB_ROR2_NR4A3_PRRX2_ITGA8_ZEB1_NRP1_PCDH15_PDZD7_FGF8_FGFR2_CHRNA10_USH…
7675	512371_GO:0051493_regulation_of_cytoskeleton_organization	388	317	1000000	3.74985e-44	1.5e-05	0.14589	ESPN_MTOR_ARHGEF19_ARHGEF10L_CAPZB_WNT4_ASAP3_CLIC4_CEP85_WASF2_TACSTD2_NEXN_S1PR1_PSRC1_CAPZA1_TMOD4_S100A10_S100A8_HAX1_ARHGEF2_NES_KIRREL_SPTA1_VANGL2_PFDN2_MYOC_ABL2_TPR_RGS2_LMOD1_NEK2_PROX1_TGFB2_CAPN2_ARF1_CCSAP_ACTN2_ITGB1BP1_ROCK2_GEN1_TRIM54_SPAST_CDC42EP3_EML4_PLEKHH2_RHOQ_SPTBN1_CCDC88A_XPO1_ACTR2_BMP10_ADD2_ALMS1P_TACR1_CAPG_RNF103-CHMP3_NCK2_ACTR3_CLASP1_NEB_WIPF1_NCKAP1_TMEFF2_ABI2…
5643	501507_GO:0032272_negative_regulation_of_protein_polymerization	53	50	500000	3.00854e-19	2.2e-05	0.21395	CAPZB_STMN1_CAPZA1_TMOD4_SPTA1_LMOD1_SPTBN1_ADD2_CAPG_VIL1_VILL_TWF2_PRKCD_LMOD3_ADD1_SLIT2_SNCA_SGK1_SCIN_CAPZA2_LMOD2_DMTN_ARFGEF1_STMN2_KANK1_TMOD1_GSN_SPTAN1_VDAC2_SPTBN2_RDX_FKBP4_EPS8_CAPZA3_TWF1_AVIL_SPTB_SPTBN5_TMOD3_BBS4_TBCD_FHOD3_CLIP3_SPTBN4_EML2_MYADM_MKKS_MAPRE1_INPP5J_TRIOBP
7210	510292_GO:0048167_regulation_of_synaptic_plasticity	141	128	500000	8.18105e-28	3.79999e-05	0.369511	PRKCZ_EPHB2_CDC20_BCAN_KCNJ10_TNR_PTGS2_ADORA1_CNTN2_PSEN2_ARF1_AGT_LRRTM1_DBI_RAB3GAP1_CREB1_SERPINE2_CNTN4_ATP2B2_HRH1_CX3CR1_ABHD6_GSK3B_MGLL_NLGN1_HTT_CD38_KIT_SNCA_RAPGEF2_CTNND2_PLK2_MAP1B_RASGRF2_MEF2C_PAIP2_CAMK2A_GRIA1_CPLX2_DBN1_ITPR3_RIMS1_MYO6_GRIK2_NR2E1_GRID2IP_CRHR2_CAMK2B_YWHAG_PPP1R9A_RELN_DGKI_BRAF_CDK5_LZTS1_PTK2B_STAR_CALB1_ARC_SLC24A2_UNC13B_HNRNPK_NTRK2_STXBP1_NSMF_EGR2_EIF4…
5328	500132_GO:0030834_regulation_of_actin_filament_depolymerization	49	46	500000	4.1358e-18	4.19999e-05	0.408365	CAPZB_CAPZA1_TMOD4_SPTA1_LMOD1_ACTN2_PLEKHH2_SPTBN1_PLEK_ADD2_CAPG_VIL1_VILL_TWF2_LMOD3_ADD1_WDR1_SEMA5A_F2RL1_LRRC16A_SCIN_CAPZA2_LMOD2_MTPN_DMTN_TMOD1_GSN_SPTAN1_FAM21C_SWAP70_CFL1_SPTBN2_RDX_EPS8_CAPZA3_TWF1_LIMA1_AVIL_CFL2_SPTB_SPTBN5_TMOD3_RLTPR_SPTBN4_DSTN_TRIOBP
7717	512568_GO:0051693_actin_filament_capping	33	31	500000	1.67361e-16	4.79999e-05	0.466655	CAPZB_CAPZA1_TMOD4_SPTA1_LMOD1_SPTBN1_ADD2_CAPG_VIL1_VILL_TWF2_LMOD3_ADD1_SCIN_CAPZA2_LMOD2_DMTN_TMOD1_GSN_SPTAN1_SPTBN2_RDX_EPS8_CAPZA3_TWF1_AVIL_SPTB_SPTBN5_TMOD3_SPTBN4_TRIOBP
7676	512372_GO:0051494_negative_regulation_of_cytoskeleton_organization	107	100	500000	1.92227e-24	4.99999e-05	0.486049	ESPN_CAPZB_STMN1_WASF2_TACSTD2_S1PR1_CAPZA1_TMOD4_ARHGEF2_SPTA1_MYOC_LMOD1_NEK2_TRIM54_EML4_PLEKHH2_SPTBN1_ADD2_CAPG_CLASP1_TMEFF2_VIL1_CAV3_CLASP2_VILL_TWF2_PRKCD_LMOD3_PHLDB2_MAP6D1_ADD1_SLIT2_SNCA_CCNB1_APC_NPM1_SGK1_PARK2_SCIN_SBDS_PPP1R9A_CAPZA2_LMOD2_DMTN_ARFGEF1_STMN2_TMEM67_KANK1_TMOD1_CDK5RAP2_GSN_SPTAN1_SWAP70_SPTBN2_PPFIA1_ARAP1_RDX_FKBP4_EPS8_CAPZA3_TWF1_LIMA1_AVIL_MDM1_CKAP2_GMFB_SPT…
6368	505623_GO:0042490_mechanoreceptor_differentiation	63	60	500000	9.65772e-20	5.19999e-05	0.505439	MCOLN3_GFI1_NTRK1_VANGL2_USH2A_WDPCP_ATP2B2_SLC4A7_CLRN1_HES1_FGFR3_RBPJ_GRXCR1_SEC24B_FAT4_KIF3A_POU4F3_GABRB2_LHFPL5_CLIC5_MYO6_RAC1_DFNA5_CUX1_FGF20_FGFR1_CTHRC1_SCRIB_TMC1_NTRK2_DFNB31_NOTCH1_PCDH15_KCNMA1_PDZD7_USH1C_BDNF_LRTOMT_MYO7A_NTF3_PTPRQ_IFT88_SLITRK6_BMP4_TSHR_DICER1_JAG2_GABRA5_NTRK3_PAFAH1B1_NAGLU_FZD2_MKS1_USH1G_ATP8B1_NTF4_JAG1_SDC4_SOD1_CECR2
7212	510294_GO:0048169_regulation_of_long-term_neuronal_synaptic_plasticity	24	24	500000	7.93711e-15	5.79999e-05	0.563701	EPHB2_KCNJ10_AGT_KIT_SNCA_DRD1_SYNGAP1_RIMS1_GRIK2_CAMK2B_GRIN1_NEURL1_HRAS_GRM5_DRD2_KRAS_RAB11A_NPTN_DLG4_NF1_NETO1_RAB8A_SYNGR1_SHANK3
5691	501653_GO:0032421_stereocilium_bundle	45	41	500000	5.86071e-17	6.79999e-05	0.660823	ESPN_KNCN_USH2A_ELMOD3_MYO3B_SLC4A7_TWF2_CLRN1_PROM1_GRXCR1_GRXCR2_FAM65B_LHFPL5_CLIC5_DOCK4_IDO1_TRPA1_TMC1_DFNB31_MYO3A_PCDH15_PDZD7_USH1C_MYO7A_RDX_EPS8_PTPRQ_VEZT_IFT88_CIB2_HOMER2_MYO1C_MYO15A_SLC9A3R1_FSCN2_LOXHD1_ATP8B1_CEACAM16_TMC2_MKKS_TSPEAR
1470	1347044_GO:0099572_postsynaptic_specialization	185	170	500000	2.48275e-29	7.39999e-05	0.719057	KCNAB2_CLSTN1_DLGAP3_MACF1_LRP8_PDE4B_LRRC7_CNN3_ATP1A1_RUSC1_ARHGEF2_DNM3_ADORA1_SRGAP2_ARF1_DISC1_STRN_SOS1_CRIPT_RTN4_ADD2_CTNNA2_SEMA4C_IL1R1_NCK2_TANC1_ALS2_BMPR2_MAP2_EPHA4_ITPR1_SYN2_MYD88_MAP4_BSN_GAP43_GSK3B_CLSTN2_P2RY1_NLGN1_DLG1_HTT_MAPK10_PDLIM5_ANK2_CTNND2_MAP1B_HOMER1_PJA2_SPOCK1_SYNPO_GRIA1_CPEB4_RGS14_DTNBP1_CAP2_SYNGAP1_DST_RIMS1_MAP3K7_GRIK2_FYN_GOPC_GRM1_GPER1_CAMK2B_MAGI2_PCL…
5329	500133_GO:0030835_negative_regulation_of_actin_filament_depolymerization	36	34	500000	3.38148e-16	7.79998e-05	0.757846	CAPZB_CAPZA1_TMOD4_SPTA1_LMOD1_PLEKHH2_SPTBN1_ADD2_CAPG_VIL1_VILL_TWF2_LMOD3_ADD1_SCIN_CAPZA2_LMOD2_DMTN_TMOD1_GSN_SPTAN1_SWAP70_SPTBN2_RDX_EPS8_CAPZA3_TWF1_LIMA1_AVIL_SPTB_SPTBN5_TMOD3_SPTBN4_TRIOBP
4333	494_ko04670_Leukocyte_transendothelial_migration	106	95	500000	4.05151e-22	0.000104	1	PIK3CD_CDC42_CLDN19_PIK3R3_VCAM1_VAV3_GNAI3_RAP1A_F11R_NCF2_RASSF5_ACTN2_ROCK2_CTNNA2_CXCR4_RAPGEF4_ITGA4_CTNNB1_RHOA_GNAI2_CLDN18_PIK3CB_CLDN11_PIK3CA_CLDN16_MYL5_RHOH_TXK_CLDN24_PIK3R1_OCLN_CTNNA1_ITK_MAPK13_NOX3_EZR_MLLT4_RAC1_MYL7_GNAI1_MYL10_PIK3CG_CLDN23_PTK2B_PTK2_VAV2_ITGB1_CXCL12_CTNNA3_VCL_CTNND1_SIPA1_ACTN3_ESAM_JAM3_RAPGEF3_RAP1B_MYL2_PTPN11_PXN_CLDN10_ARHGAP5_ACTN1_CLDN6_PRKCB_ITGAL_…
109	1129214_GO:0044877_macromolecular_complex_binding	1292	750	100000	2.95015e-70	0.000119999	1	NOC2L_SKI_TP73_PHF13_RERE_TMEM201_MTOR_MTHFR_RCC2_CAPZB_HP1BP3_KDM1A_GRHL3_LDLRAP1_RCC1_RBBP4_SFPQ_AGO1_ZC3H12A_MACF1_YBX1_PTPRF_KIF2C_MAST2_TAL1_ORC1_LRP8_PCSK9_C8B_MYSM1_HOOK1_NFIA_ANGPTL3_SGIP1_NEXN_CYR61_ZNF326_TGFBR3_CNN3_VCAM1_PRMT6_GNAT2_RAP1A_NRAS_PDZK1_CGN_CRTC2_ARHGEF2_NES_SPTA1_CRP_FCGR2B_DDR2_RCSD1_ATP1B1_TNN_ABL2_CEP350_RNASEL_RNF2_TPR_CDC73_PKP1_UBE2T_ADORA1_ELK4_FCAMR_LAMB3_CENPF_U…
9404	83083_hsa04670_Leukocyte_transendothelial_migration	106	95	100000	4.05151e-22	0.000129999	1	PIK3CD_CDC42_CLDN19_PIK3R3_VCAM1_VAV3_GNAI3_RAP1A_F11R_NCF2_RASSF5_ACTN2_ROCK2_CTNNA2_CXCR4_RAPGEF4_ITGA4_CTNNB1_RHOA_GNAI2_CLDN18_PIK3CB_CLDN11_PIK3CA_CLDN16_MYL5_RHOH_TXK_CLDN24_PIK3R1_OCLN_CTNNA1_ITK_MAPK13_NOX3_EZR_MLLT4_RAC1_MYL7_GNAI1_MYL10_PIK3CG_CLDN23_PTK2B_PTK2_VAV2_ITGB1_CXCL12_CTNNA3_VCL_CTNND1_SIPA1_ACTN3_ESAM_JAM3_RAPGEF3_RAP1B_MYL2_PTPN11_PXN_CLDN10_ARHGAP5_ACTN1_CLDN6_PRKCB_ITGAL_…
6648	506614_GO:0043583_ear_development	190	177	100000	6.63435e-30	0.000139999	1	ECE1_EPHB2_GRHL3_HPCA_KCNQ4_MCOLN3_GFI1_COL11A1_VANGL2_PRRX1_MAPKAPK2_PROX1_USH2A_WNT3A_OSR1_KCNK3_MPV17_SIX2_WDPCP_ATP6V1B1_BCL2L11_PAX8_INSIG2_GLI2_PRKRA_NEUROD1_FRZB_ATP2B2_SLC4A7_TMIE_WNT5A_LRIG1_GATA2_ZIC1_CLRN1_SOX2_DVL3_HES1_FGFR3_CYTL1_RBPJ_WDR19_CHRNA9_PHOX2B_GRXCR1_IGFBP7_SEC24B_CCNA2_FAT4_NIPBL_FGF10_KIF3A_NEUROG1_POU4F3_PDGFRB_SPARC_GABRB2_FOXI1_TFAP2A_EDN1_DDR1_HLA-DMA_LHFPL5_PTK7_CL…
9022	753021_GO:1900024_regulation_of_substrate_adhesion-dependent_cell_spreading	41	38	100000	7.57279e-16	0.000139999	1	RCC2_CDC42_TACSTD2_GBP1_S100A10_MYOC_ITGB1BP1_LIMS1_ARPC2_ST6GAL1_MFI2_AP1AR_FGG_EFNA5_RREB1_LRRC16A_RAC1_BRAF_DMTN_HAS2_PTK2_KANK1_NET1_FAM21C_CORO1C_POSTN_OLFM4_ARHGEF7_CIB1_C1QBP_UNC13D_RAC3_DNM2_ACTN4_MYADM_PREX1_TRIOBP_FBLN1
5690	501652_GO:0032420_stereocilium	36	33	100000	1.95919e-15	0.000149999	1	ESPN_USH2A_ELMOD3_MYO3B_SLC4A7_TWF2_CLRN1_PROM1_GRXCR1_GRXCR2_FAM65B_LHFPL5_CLIC5_DOCK4_TMC1_DFNB31_MYO3A_PCDH15_USH1C_MYO7A_RDX_EPS8_CIB2_HOMER2_MYO1C_MYO15A_SLC9A3R1_FSCN2_LOXHD1_ATP8B1_CEACAM16_TMC2_TSPEAR
7870	513634_GO:0060076_excitatory_synapse	194	175	100000	2.24096e-28	0.000149999	1	KCNAB2_CLSTN1_DLGAP3_MACF1_LRP8_PDE4B_LRRC7_CNN3_ATP1A1_RUSC1_ARHGEF2_DNM3_ADORA1_SRGAP2_ARF1_DISC1_STRN_SOS1_CRIPT_RTN4_ADD2_LRRTM1_SEMA4C_IL1R1_NCK2_TANC1_ALS2_BMPR2_MAP2_EPHA4_ITPR1_SYN2_MYD88_MAP4_BSN_GAP43_GSK3B_CLSTN2_P2RY1_NLGN1_DLG1_HTT_MAPK10_PDLIM5_ANK2_CTNND2_MAP1B_HOMER1_PJA2_SPOCK1_LRRTM2_SYNPO_GRIA1_CPEB4_RGS14_DTNBP1_CAP2_SYNGAP1_DST_RIMS1_MAP3K7_GRIK2_FYN_GOPC_GRM1_GPER1_ELFN1_CAM…
9279	812249_GO:1990089_response_to_nerve_growth_factor	39	38	100000	3.58327e-16	0.000149999	1	SORT1_RAP1A_NGF_NTRK1_KIDINS220_CREB1_ACAP2_NFKB1_RAPGEF2_APC_CDC5L_MAGI2_PTN_STMN2_NTRK2_RAPGEF1_CALCA_KCNC1_BDNF_EHD1_RPS3_KCNC2_NTS_RAB35_AKT1_CIB1_EEF2K_TRPV1_KAT2A_BPTF_EIF4A3_CSNK1D_EEF2_DNMT1_E2F1_APP_MICALL1_EP300
4378	495141_GO:0014069_postsynaptic_density	185	170	100000	2.48275e-29	0.000169998	1	KCNAB2_CLSTN1_DLGAP3_MACF1_LRP8_PDE4B_LRRC7_CNN3_ATP1A1_RUSC1_ARHGEF2_DNM3_ADORA1_SRGAP2_ARF1_DISC1_STRN_SOS1_CRIPT_RTN4_ADD2_CTNNA2_SEMA4C_IL1R1_NCK2_TANC1_ALS2_BMPR2_MAP2_EPHA4_ITPR1_SYN2_MYD88_MAP4_BSN_GAP43_GSK3B_CLSTN2_P2RY1_NLGN1_DLG1_HTT_MAPK10_PDLIM5_ANK2_CTNND2_MAP1B_HOMER1_PJA2_SPOCK1_SYNPO_GRIA1_CPEB4_RGS14_DTNBP1_CAP2_SYNGAP1_DST_RIMS1_MAP3K7_GRIK2_FYN_GOPC_GRM1_GPER1_CAMK2B_MAGI2_PCL…
6369	505624_GO:0042491_auditory_receptor_cell_differentiation	33	32	100000	9.52479e-15	0.000189998	1	MCOLN3_GFI1_WDPCP_ATP2B2_SLC4A7_CLRN1_HES1_RBPJ_GRXCR1_SEC24B_POU4F3_LHFPL5_CLIC5_MYO6_RAC1_CUX1_FGFR1_SCRIB_TMC1_NOTCH1_PCDH15_KCNMA1_PDZD7_USH1C_LRTOMT_MYO7A_SLITRK6_JAG2_PAFAH1B1_SLC9A3R1_JAG1_SOD1
4171	494318_GO:0010243_response_to_organonitrogen_compound	880	620	100000	1.39542e-59	0.000229998	1	PRKCZ_TP73_ERRFI1_SLC25A33_MTOR_NPPA_PLA2G5_CNR2_SEPN1_WDTC1_SESN2_COL16A1_HPCA_PSMB2_RRAGC_ATP6V0B_UROD_PIK3R3_PCSK9_PRKAA2_JAK1_PDE4B_GNG12_RPE65_GNG5_VCAM1_STXBP3_GSTM2_LAMTOR5_RAP1A_PTPN22_NRAS_CASQ2_HMGCS2_PRKAB2_THEM4_PKLR_LAMTOR2_NTRK1_SPTA1_PEA15_USF1_MGST3_SELL_RASAL2_PLA2G4A_ATP6V1G3_REN_IL10_CD55_CAPN2_PARP1_KCNK1_GNG4_RYR2_ADSS_ADAM17_ATP6V1C2_LPIN1_SDC1_DNMT3A_HADHA_EIF2B4_FOSL2_SRD5…
3876	492609_GO:0008286_insulin_receptor_signaling_pathway	277	236	100000	9.6545e-33	0.000279997	1	PRKCZ_MTOR_PSMB2_RRAGC_ATP6V0B_PIK3R3_PRKAA2_JAK1_RPE65_PSMA5_LAMTOR5_NRAS_PRKAB2_THEM4_SHC1_LAMTOR2_SPTA1_PEA15_RASAL2_ATP6V1G3_ACTN2_ATP6V1C2_RASGRP3_SOS1_RHOQ_CALM2_SPTBN1_RPS27A_ATP6V1B1_PSMD14_STRADB_ERBB4_PRKAG3_CUL3_IRS1_PSMD1_IL5RA_RAF1_SMARCC1_DUSP7_APPL1_PSMD6_ATP6V1A_PIK3R4_PIK3CB_RASA2_PIK3CA_EIF4G1_FGFR3_KLB_KIT_BTC_PAQR3_FGF5_EIF4E_EGF_CAMK2D_FGF2_GAB1_RAPGEF2_PRKAA1_FGF10_PIK3R1_RA…
5813	502091_GO:0032869_cellular_response_to_insulin_stimulus	335	285	100000	1.10533e-35	0.000279997	1	PRKCZ_ERRFI1_SLC25A33_MTOR_WDTC1_PSMB2_RRAGC_ATP6V0B_PIK3R3_PCSK9_PRKAA2_JAK1_RPE65_PSMA5_LAMTOR5_NRAS_HMGCS2_PRKAB2_THEM4_PKLR_LAMTOR2_SPTA1_PEA15_USF1_RASAL2_ATP6V1G3_PARP1_ACTN2_ATP6V1C2_LPIN1_RAB10_RASGRP3_SOS1_RHOQ_CALM2_SPTBN1_RPS27A_GFPT1_ATP6V1B1_INHBB_PSMD14_STRADB_ERBB4_PRKAG3_CUL3_IRS1_PSMD1_CAPN10_IL5RA_RAF1_KAT2B_SMARCC1_DUSP7_APPL1_PSMD6_ATP6V1A_PIK3R4_PIK3CB_RASA2_PRKCI_GHSR_PIK3CA…
8791	546273_ko05030_Cocaine_addiction	45	44	100000	9.51344e-16	0.000299997	1	PRKACB_GNAI3_CREB3L4_ATF2_CREB1_GNAI2_GRM2_ADCY5_NFKB1_GRIA2_SLC6A3_DRD1_ATF6B_CREB5_DDC_GNAI1_GRM3_CREB3L2_CDK5_SLC18A1_CREB3_PRKACG_GRIN3A_GRIN1_SLC18A2_TH_BDNF_CREB3L1_RELA_DRD2_GRIN2B_GRIN2A_DLG4_CDK5R1_PPP1R1B_RGS9_GRIN2C_GRIN3B_CREB3L3_PRKACA_FOSB_GRIN2D_PDYN_GNAS
4480	495775_GO:0015629_actin_cytoskeleton	422	321	100000	1.77935e-38	0.000309997	1	SCNN1D_PRKCZ_ESPN_HSPB7_CROCC_CAPZB_CLIC4_FGR_EPB41_FHL3_MACF1_CAP1_SLC2A1_KNCN_NDC1_PGM1_GNG12_LRRC7_CNN3_VCAM1_CAPZA1_CGN_HAX1_SPTA1_VANGL2_RCSD1_KLHL20_ABL2_IVNS1ABP_LMOD1_MYBPH_CAPN2_ENAH_CDC42BPA_RHOU_ACTA1_ACTN2_FMN2_ADAM17_APOB_CDC42EP3_PLEKHH2_RHOQ_SPTBN1_ACTR2_ADD2_DCTN1_CTNNA2_CAPG_ANKRD23_ACTR1B_FHL2_ACTR3_MYO7B_ORC4_NEB_MYO3B_WIPF1_TTN_MYO1B_STK17B_MYL1_VIL1_HDAC4_ARPC4-TTLL3_KAT2B_VI…
8327	516341_GO:0071417_cellular_response_to_organonitrogen_compound	588	450	100000	1.69213e-47	0.000329997	1	PRKCZ_ERRFI1_SLC25A33_MTOR_SEPN1_WDTC1_PTAFR_COL16A1_PSMB2_RRAGC_ATP6V0B_PIK3R3_PCSK9_PRKAA2_JAK1_PDE4B_GNG12_RPE65_GNG5_GSTM2_LAMTOR5_RAP1A_PTPN22_NRAS_CASQ2_HMGCS2_PRKAB2_THEM4_PKLR_LAMTOR2_NTRK1_SPTA1_PEA15_USF1_RASAL2_PTGS2_ATP6V1G3_ATP2B4_CAPN2_PARP1_GNG4_RYR2_ADAM17_ATP6V1C2_LPIN1_DNMT3A_RAB10_RASGRP3_SOS1_SLC8A1_RHOQ_CALM2_SPTBN1_RPS27A_GFPT1_ATP6V1B1_IL1RL1_IL1RN_INHBB_NR4A2_PSMD14_GCG_CO…
8790	546258_hsa05030_Cocaine_addiction	45	44	100000	9.51344e-16	0.000339997	1	PRKACB_GNAI3_CREB3L4_ATF2_CREB1_GNAI2_GRM2_ADCY5_NFKB1_GRIA2_SLC6A3_DRD1_ATF6B_CREB5_DDC_GNAI1_GRM3_CREB3L2_CDK5_SLC18A1_CREB3_PRKACG_GRIN3A_GRIN1_SLC18A2_TH_BDNF_CREB3L1_RELA_DRD2_GRIN2B_GRIN2A_DLG4_CDK5R1_PPP1R1B_RGS9_GRIN2C_GRIN3B_CREB3L3_PRKACA_FOSB_GRIN2D_PDYN_GNAS
9465	849819_GO:0097481_neuronal_postsynaptic_density	68	66	100000	4.48816e-18	0.000339997	1	CLSTN1_MACF1_DNAJC6_ATP1A1_ARHGEF2_RTN4_ADD2_CTNNA2_NCK2_BMPR2_MAP2_SYN2_MAP4_BSN_GAP43_GSK3B_CLSTN2_P2RY1_NLGN1_MAPK10_ANK2_MAP1B_HOMER1_CAMK2A_CAP2_SYNGAP1_DST_MAP3K7_GPER1_CAMK2B_DGKI_DMTN_SIGMAR1_NTRK2_GRIN1_CAMK2G_SORCS3_ADD3_ABLIM1_BNIP3_PAK1_DLG2_MTMR2_CLSTN3_GRIN2B_DCLK1_MAP1A_PDPK1_GRIN2A_VPS35_DLG4_SRCIN1_NGFR_BAIAP2_DLGAP1_EPB41L3_PALM_SHANK1_PRKCG_EPB41L1_ARFGAP1_GRIK1_NEFH_SYN3_PICK1…
306	1268794_R-HSA-399721_Glutamate_Binding,_Activation_of_AMPA_Receptors_and_Synaptic_Plasticity	29	26	100000	3.96151e-13	0.000349997	1	GRIP2_AP2M1_DLG1_CAMK2D_GRIA2_CAMK2A_GRIA1_MYO6_CAMK2B_CAMK2G_AP2A2_GRIA4_GRIP1_MDM2_AKAP5_CACNG3_DLG4_AP2B1_NSF_CACNG4_AP2S1_AP2A1_CACNG8_EPB41L1_CACNG2_PICK1
5729	501765_GO:0032535_regulation_of_cellular_component_size	325	277	100000	4.65692e-35	0.000359996	1	TP73_CLCN6_ATP13A2_CAPZB_HP1BP3_WDTC1_MACF1_RAB3B_LPAR3_BARHL2_VAV3_LAMTOR5_CAPZA1_NGF_TMOD4_AQP10_CRABP2_KIRREL_SPTA1_TNR_LMOD1_CNTN2_PLXNA2_ARF1_DISC1_ACTN2_CDC42EP3_PLEKHH2_PRKCE_FSHR_RTN4_BCL11A_ACTR2_PLEK_ADD2_SEMA4F_CAPG_SEMA4C_NCK2_TTL_ACTR3_NEB_WIPF1_NCKAP1_ALS2_BMPR2_ABI2_CREB1_FN1_VIL1_CAV3_ATP2B2_WNT7A_RAB5A_CLASP2_GOLGA4_VILL_CCR2_RHOA_SEMA3B_SEMA3G_PRKCD_WNT5A_LMOD3_GSK3B_HCLS1_SEMA5…
697	1269487_R-HSA-1433557_Signaling_by_SCF-KIT	281	231	100000	9.14148e-32	0.000369996	1	PIK3CD_MTOR_CASP9_CNKSR1_PTPRU_LCK_AGO3_PIK3R3_JAK1_PSMA5_RAP1A_MOV10_NRAS_THEM4_SHC1_LAMTOR2_SPTA1_PEA15_RASAL2_PPP2R5A_DUSP10_ACTN2_AKT3_RASGRP3_SOS1_CALM2_SPTBN1_RPS27A_SPRED2_DUSP2_PSMD14_STAT1_CD28_CREB1_ERBB4_FN1_CUL3_IRS1_PSMD1_IL5RA_RAF1_DUSP7_IL17RD_PSMD6_TRAT1_GSK3B_CD86_PIK3CB_RASA2_PIK3CA_PSMD2_FGFR3_KLB_TEC_KIT_BTC_PAQR3_FGF5_EGF_CAMK2D_FGF2_GAB1_FGG_RAPGEF2_RICTOR_FGF10_PIK3R1_RASGR…
7357	510889_GO:0048839_inner_ear_development	170	158	100000	5.79723e-26	0.000379996	1	EPHB2_GRHL3_HPCA_KCNQ4_MCOLN3_GFI1_COL11A1_VANGL2_PRRX1_MAPKAPK2_PROX1_USH2A_WNT3A_KCNK3_MPV17_WDPCP_ATP6V1B1_PAX8_INSIG2_GLI2_NEUROD1_FRZB_ATP2B2_SLC4A7_TMIE_WNT5A_LRIG1_GATA2_ZIC1_CLRN1_SOX2_DVL3_HES1_FGFR3_CYTL1_RBPJ_CHRNA9_PHOX2B_GRXCR1_IGFBP7_SEC24B_CCNA2_FAT4_FGF10_KIF3A_NEUROG1_POU4F3_PDGFRB_SPARC_GABRB2_FOXI1_TFAP2A_HLA-DMA_LHFPL5_PTK7_CLIC5_MYO6_TBX18_ATG5_SOBP_HEY2_EYA4_AHI1_NOX3_DLL1_R…
6361	505609_GO:0042472_inner_ear_morphogenesis	88	84	100000	1.73737e-19	0.000399996	1	EPHB2_GRHL3_KCNQ4_GFI1_COL11A1_VANGL2_PRRX1_PROX1_WNT3A_WDPCP_ATP6V1B1_PAX8_INSIG2_GLI2_FRZB_ATP2B2_TMIE_WNT5A_LRIG1_GATA2_ZIC1_CLRN1_SOX2_DVL3_CHRNA9_SEC24B_FGF10_NEUROG1_POU4F3_FOXI1_TFAP2A_LHFPL5_PTK7_CLIC5_MYO6_TBX18_SOBP_RAC1_HOXA1_DLX5_INSIG1_FZD3_FGFR1_CHD7_EYA1_CTHRC1_SCRIB_ROR2_NR4A3_PRRX2_ITGA8_ZEB1_NRP1_PCDH15_PDZD7_FGF8_FGFR2_CHRNA10_USH1C_FGF3_MYO7A_COL2A1_LRIG3_PTPRQ_CEP290_FGF9_ATP…
307	1268795_R-HSA-399719_Trafficking_of_AMPA_receptors	29	26	100000	3.96151e-13	0.000409996	1	GRIP2_AP2M1_DLG1_CAMK2D_GRIA2_CAMK2A_GRIA1_MYO6_CAMK2B_CAMK2G_AP2A2_GRIA4_GRIP1_MDM2_AKAP5_CACNG3_DLG4_AP2B1_NSF_CACNG4_AP2S1_AP2A1_CACNG8_EPB41L1_CACNG2_PICK1
2267	487140_GO:0000910_cytokinesis	86	81	100000	4.54691e-19	0.000419996	1	STMN1_RHOC_ARHGEF11_NEK7_FMN2_AHCTF1_ROCK2_RHOB_SPAST_SPTBN1_ACTR2_STAMBP_MITD1_ACTR3_RALB_RHOA_GTPBP8_ROPN1B_STAG1_ECT2_PDS5A_MAP9_NIPBL_SNX18_RASA1_APC_KIF20A_KIF4B_KIF13A_DAXX_CUL7_SNX9_ANLN_RALA_ALKBH4_BIN3_RAD21_KIAA0196_KLHL9_NEK6_ANK3_ZNF365_ANXA11_CEP55_ARL3_SMC3_INCENP_CFL1_CCDC87_RACGAP1_ESPL1_RAB35_PDS5B_CKAP2_ZFYVE26_NUSAP1_USP8_RAB11A_KIF23_BBS4_SNX33_PRC1_RAB11FIP3_PLK1_IST1_SPIRE2_…
9148	754650_GO:1901699_cellular_response_to_nitrogen_compound	637	485	100000	3.29674e-49	0.000419996	1	PRKCZ_ERRFI1_SLC25A33_MTOR_MUL1_SEPN1_LIN28A_WDTC1_PTAFR_COL16A1_AGO3_SNIP1_RRAGC_ATP6V0B_PIK3R3_ZCCHC11_PCSK9_PRKAA2_JAK1_PDE4B_GNG12_RPE65_GNG5_GSTM2_LAMTOR5_RAP1A_PTPN22_NRAS_CASQ2_HMGCS2_PRKAB2_THEM4_PKLR_LAMTOR2_NTRK1_SPTA1_PEA15_USF1_TNFSF4_RASAL2_PTGS2_ATP6V1G3_ATP2B4_CAPN2_PARP1_GNG4_RYR2_TPO_ADAM17_ATP6V1C2_LPIN1_DNMT3A_RAB10_RASGRP3_SOS1_SLC8A1_RHOQ_CALM2_SPTBN1_RPS27A_GFPT1_ATP6V1B1_IL…
3763	492353_GO:0007612_learning	126	117	100000	1.70367e-22	0.000439996	1	MTOR_EPHB2_PPT1_CHRNB2_ATP1A2_TNR_ABL2_CACNA1E_PTGS2_BTG2_CNTN2_ADCY3_NRXN1_TACR1_CHST10_TANC1_CREB1_GRM7_HRH1_ARF4_DRD3_BCHE_HTT_ATP8A1_KIT_UBA6_CTNND2_HMGCR_PDE8B_VDAC1_ADRB2_ADRA1B_HRH2_RGS14_ATXN1_DCDC2_SYNGAP1_GRM4_FYN_SGK1_EPM2A_PARK2_AMPH_NPTX2_RELN_PRKAR2B_FOXP2_PTPRZ1_DGKI_BRAF_CNTNAP2_CDK5_CLN8_ADAM2_OPRK1_ARC_SLC24A2_NTRK2_PTGS1_GPR21_DBH_GRIN1_ITGB1_TACR2_PPP3CB_ATAD1_SORCS3_NPS_DEAF1…
5642	501506_GO:0032271_regulation_of_protein_polymerization	162	143	100000	3.4142e-24	0.000449996	1	MTOR_CAPZB_PINK1_STMN1_PSRC1_CAPZA1_TMOD4_HAX1_KIRREL_SPTA1_RGS2_LMOD1_ARF1_FMN2_CDC42EP3_PRKCE_SPTBN1_ACTR2_ADD2_CAPG_NCK2_ACTR3_CLASP1_WIPF1_NCKAP1_ABI2_VIL1_CAV3_BRK1_CLASP2_VILL_RHOA_TWF2_PRKCD_LMOD3_HCLS1_NCK1_DLG1_ADD1_SLIT2_SLAIN2_SNCA_AP1AR_ARFIP1_TPPP_RICTOR_MAP3K1_IQGAP2_JMY_RASA1_FER_APC_LRRC16A_TRIM27_WASF1_ARHGAP18_SGK1_LATS1_RAC1_SCIN_WIPF3_ELN_CCL24_PPP1R9A_BAIAP2L1_ARPC1B_CAPZA2_W…
6090	503923_GO:0034723_DNA_replication-dependent_nucleosome_organization	18	11	100000	2.14475e-10	0.000449996	1	RBBP4_NASP_HAT1_HIST1H4H_HIST1H4L_ASF1A_BAZ1B_IPO4_CHAF1A_ASF1B_CHAF1B
9024	753023_GO:1900026_positive_regulation_of_substrate_adhesion-dependent_cell_spreading	25	23	100000	2.25515e-12	0.000469995	1	CDC42_S100A10_MYOC_LIMS1_ARPC2_FGG_RREB1_LRRC16A_RAC1_BRAF_DMTN_HAS2_NET1_OLFM4_ARHGEF7_CIB1_C1QBP_UNC13D_RAC3_DNM2_MYADM_PREX1_TRIOBP
8312	516299_GO:0071375_cellular_response_to_peptide_hormone_stimulus	423	348	100000	6.23478e-40	0.000489995	1	PRKCZ_ERRFI1_SLC25A33_MTOR_WDTC1_PSMB2_RRAGC_ATP6V0B_PIK3R3_PCSK9_PRKAA2_JAK1_GNG12_RPE65_GNG5_PSMA5_LAMTOR5_NRAS_HMGCS2_PRKAB2_THEM4_PKLR_LAMTOR2_SPTA1_PEA15_USF1_RASAL2_ATP6V1G3_PARP1_GNG4_ACTN2_ADAM17_ATP6V1C2_LPIN1_ADCY3_RAB10_RASGRP3_SOS1_RHOQ_CALM2_SPTBN1_RPS27A_GFPT1_ATP6V1B1_INHBB_NR4A2_PSMD14_GCG_STAT1_STRADB_CREB1_CPS1_ERBB4_PRKAG3_CUL3_IRS1_PSMD1_CAPN10_IL5RA_RAF1_KAT2B_CTNNB1_SMARCC1_…
9161	754830_GO:1901879_regulation_of_protein_depolymerization	78	75	100000	3.24984e-18	0.000489995	1	CAPZB_CAPZA1_TMOD4_ARHGEF2_NES_SPTA1_LMOD1_ACTN2_TRIM54_SPAST_EML4_PLEKHH2_SPTBN1_PLEK_ADD2_CAPG_CLASP1_VIL1_CLASP2_VILL_TWF2_LMOD3_MAP6D1_ADD1_WDR1_SEMA5A_CCNB1_F2RL1_APC_LRRC16A_SCIN_SBDS_CAPZA2_LMOD2_MTPN_DMTN_ASPH_STMN2_TMOD1_GSN_SPTAN1_FAM21C_SWAP70_CFL1_SPTBN2_MAP6_RDX_EPS8_CAPZA3_TWF1_LIMA1_AVIL_TRPV4_CKAP2_CFL2_SPTB_SPTBN5_MAP1A_TMOD3_HDGFRP3_CIB1_C16orf45_KATNB1_RLTPR_AURKB_GAS2L2_APC2_S…
Results above the line pass the Bonferroni corrected significance threshold of P < 0.05

## Sheet: Table S7
Table S7: Results from fine-mapping, showing all SNPs in credible sets that have a 95% probability to be causal.
CHR	BP	rsID	MAF	EA	NEA	BETA	SE	P	Zscore	PAINTOR	CAVIARBF	FINEMAP	block_id
1	46502836	rs1768809	0.4294	A	C	0.0065	0.0009	6.64e-12	-7.22222	0.037028	0.0392847	0.039222	28
1	46243756	rs4660885	0.4493	A	G	-0.0065	0.0009	3.737e-12	-7.22222	0.037028	0.0392847	0.039222	28
1	46284246	rs6700597	0.4453	A	G	-0.0064	0.0009	1.228e-11	-7.11111	0.0171353	0.0177213	0.0177053	28
1	46318283	rs4579700	0.4453	T	C	0.0063	0.0009	1.936e-11	-7	0.00802492	0.00809328	0.00809154	28
1	46470878	rs4440807	0.4453	T	C	0.0063	0.0009	2.379e-11	-7	0.00802492	0.00809328	0.00809154	28
1	46407210	rs34325724	0.4453	A	G	-0.0063	0.0009	1.773e-11	-7	0.00802492	0.00809328	0.00809154	28
1	46407252	rs35743647	0.4453	T	C	0.0063	0.0009	1.936e-11	-7	0.00802492	0.00809328	0.00809154	28
1	46380237	rs12564541	0.4453	A	G	-0.0063	0.0009	1.903e-11	-7	0.00802492	0.00809328	0.00809154	28
1	46431240	rs12740503	0.4453	A	G	0.0063	0.0009	2.06e-11	-7	0.00802492	0.00809328	0.00809154	28
1	46338585	rs7540699	0.4453	A	G	0.0063	0.0009	1.834e-11	-7	0.00802492	0.00809328	0.00809154	28
1	46381130	rs10890367	0.4453	T	C	-0.0063	0.0009	2.083e-11	-7	0.00802492	0.00809328	0.00809154	28
1	46295672	rs7526532	0.4483	T	G	-0.0063	0.0009	2.347e-11	-7	0.00802492	0.00809328	0.00809154	28
1	46381322	rs10890369	0.4453	T	C	-0.0063	0.0009	1.901e-11	-7	0.00802492	0.00809328	0.00809154	28
1	46403357	rs7533956	0.4453	A	G	-0.0063	0.0009	1.935e-11	-7	0.00802492	0.00809328	0.00809154	28
1	46431153	rs12757810	0.4453	C	G	-0.0063	0.0009	2.156e-11	-7	0.00802492	0.00809328	0.00809154	28
1	46382441	rs61102033	0.4453	T	G	-0.0063	0.0009	1.968e-11	-7	0.00802492	0.00809328	0.00809154	28
1	46311623	rs35154628	0.4483	A	G	-0.0063	0.0009	2.235e-11	-7	0.00802492	0.00809328	0.00809154	28
1	46366760	rs4660321	0.4453	A	G	0.0063	0.0009	1.852e-11	-7	0.00802492	0.00809328	0.00809154	28
1	46455571	rs4504835	0.4463	A	G	-0.0063	0.0009	2.489e-11	-7	0.00802492	0.00809328	0.00809154	28
1	46354510	rs6668284	0.4453	A	G	-0.0063	0.0009	1.882e-11	-7	0.00802492	0.00809328	0.00809154	28
1	46338217	rs7540325	0.4453	A	T	0.0063	0.0009	1.773e-11	-7	0.00802492	0.00809328	0.00809154	28
1	46290632	rs6661910	0.4473	A	T	0.0063	0.0009	2.096e-11	-7	0.00802492	0.00809328	0.00809154	28
1	46384326	rs12405451	0.4453	A	T	-0.0063	0.0009	2.216e-11	-7	0.00802492	0.00809328	0.00809154	28
1	46384388	rs11211224	0.4453	A	G	-0.0063	0.0009	2.195e-11	-7	0.00802492	0.00809328	0.00809154	28
1	46299110	rs12565042	0.4483	A	C	-0.0063	0.0009	2.347e-11	-7	0.00802492	0.00809328	0.00809154	28
1	46310221	rs12032115	0.4453	A	G	-0.0063	0.0009	1.915e-11	-7	0.00802492	0.00809328	0.00809154	28
1	46424864	rs34102169	0.4443	T	G	-0.0063	0.0009	2.036e-11	-7	0.00802492	0.00809328	0.00809154	28
1	46386870	rs6660835	0.4463	A	G	-0.0063	0.0009	2.249e-11	-7	0.00802492	0.00809328	0.00809154	28
1	46358831	rs12409773	0.4453	A	G	0.0063	0.0009	1.878e-11	-7	0.00802492	0.00809328	0.00809154	28
1	46342517	rs11211213	0.4453	A	G	-0.0063	0.0009	1.648e-11	-7	0.00802492	0.00809328	0.00809154	28
1	46458153	rs4638056	0.4453	T	G	0.0063	0.0009	2.522e-11	-7	0.00802492	0.00809328	0.00809154	28
1	46469763	rs12143096	0.4453	A	G	-0.0063	0.0009	2.379e-11	-7	0.00802492	0.00809328	0.00809154	28
1	46371105	rs6697843	0.4443	T	C	-0.0063	0.0009	2.011e-11	-7	0.00802492	0.00809328	0.00809154	28
1	46447840	rs12760175	0.4443	C	G	-0.0063	0.0009	1.988e-11	-7	0.00802492	0.00809328	0.00809154	28
1	46297403	rs61783200	0.4453	T	C	0.0063	0.0009	2.01e-11	-7	0.00802492	0.00809328	0.00809154	28
1	46465843	rs4233500	0.4453	A	G	-0.0063	0.0009	2.164e-11	-7	0.00802492	0.00809328	0.00809154	28
1	46371486	rs6698247	0.4453	T	C	-0.0063	0.0009	1.931e-11	-7	0.00802492	0.00809328	0.00809154	28
1	46355079	rs7515491	0.4483	A	G	0.0063	0.0009	2.019e-11	-7	0.00802492	0.00809328	0.00809154	28
1	46406767	rs11211230	0.4453	T	G	-0.0063	0.0009	1.863e-11	-7	0.00802492	0.00809328	0.00809154	28
1	46352446	rs12144263	0.4453	A	G	-0.0063	0.0009	1.807e-11	-7	0.00802492	0.00809328	0.00809154	28
1	46351719	rs7550746	0.4463	A	T	-0.0063	0.0009	1.84e-11	-7	0.00802492	0.00809328	0.00809154	28
1	46466391	rs11579634	0.4453	T	C	-0.0063	0.0009	2.363e-11	-7	0.00802492	0.00809328	0.00809154	28
1	46292354	rs7539932	0.4453	T	C	-0.0063	0.0009	1.978e-11	-7	0.00802492	0.00809328	0.00809154	28
1	46371774	rs6675946	0.4453	T	G	-0.0063	0.0009	1.943e-11	-7	0.00802492	0.00809328	0.00809154	28
1	46315592	rs11211203	0.4453	A	G	0.0063	0.0009	2.025e-11	-7	0.00802492	0.00809328	0.00809154	28
1	46350935	rs12139630	0.4453	A	G	0.0063	0.0009	1.807e-11	-7	0.00802492	0.00809328	0.00809154	28
1	46466721	rs11589562	0.4453	T	C	0.0063	0.0009	2.38e-11	-7	0.00802492	0.00809328	0.00809154	28
1	46266932	rs7524495	0.4453	T	C	0.0063	0.0009	2.569e-11	-7	0.00802492	0.00809328	0.00809154	28
1	46460046	rs11576305	0.4453	T	C	-0.0063	0.0009	2.495e-11	-7	0.00802492	0.00809328	0.00809154	28
1	46315229	rs6680428	0.4453	T	C	-0.0063	0.0009	2.066e-11	-7	0.00802492	0.00809328	0.00809154	28
1	46419021	rs7522601	0.4453	A	G	-0.0063	0.0009	1.861e-11	-7	0.00802492	0.00809328	0.00809154	28
1	46374159	rs7526678	0.4453	A	G	0.0063	0.0009	1.767e-11	-7	0.00802492	0.00809328	0.00809154	28
1	46420221	rs10789487	0.4453	A	G	-0.0063	0.0009	1.939e-11	-7	0.00802492	0.00809328	0.00809154	28
1	46315007	rs6680211	0.4483	C	G	0.0063	0.0009	2.324e-11	-7	0.00802492	0.00809328	0.00809154	28
1	46314616	rs9787208	0.4483	A	C	-0.0063	0.0009	2.308e-11	-7	0.00802492	0.00809328	0.00809154	28
1	46346234	rs10890361	0.4453	A	T	-0.0063	0.0009	1.914e-11	-7	0.00802492	0.00809328	0.00809154	28
1	46271052	rs12411269	0.4453	T	C	-0.0063	0.0009	1.423e-11	-7	0.00802492	0.00809328	0.00809154	28
1	46290588	rs6672898	0.4453	A	G	-0.0063	0.0009	2.147e-11	-7	0.00802492	0.00809328	0.00809154	28
1	46461369	rs7556615	0.4453	A	G	-0.0063	0.0009	2.431e-11	-7	0.00802492	0.00809328	0.00809154	28
1	46452683	rs11211241	0.4453	A	T	-0.0063	0.0009	2.448e-11	-7	0.00802492	0.00809328	0.00809154	28
1	46396776	rs12561806	0.4453	T	C	-0.0063	0.0009	2.138e-11	-7	0.00802492	0.00809328	0.00809154	28
1	46309420	rs6701614	0.4453	C	G	-0.0063	0.0009	1.99e-11	-7	0.00802492	0.00809328	0.00809154	28
1	46438787	rs11211234	0.4453	A	C	-0.0063	0.0009	2.343e-11	-7	0.00802492	0.00809328	0.00809154	28
1	46329884	rs6688365	0.4453	C	G	-0.0063	0.0009	1.903e-11	-7	0.00802492	0.00809328	0.00809154	28
1	46483871	rs34175029	0.4453	T	C	-0.0063	0.0009	2.26e-11	-7	0.00802492	0.00809328	0.00809154	28
1	46472422	rs12049588	0.4453	A	G	-0.0063	0.0009	2.323e-11	-7	0.00802492	0.00809328	0.00809154	28
1	46363880	rs7556436	0.4453	A	G	0.0063	0.0009	1.799e-11	-7	0.00802492	0.00809328	0.00809154	28
1	46400590	rs6677007	0.4453	A	G	0.0063	0.0009	1.947e-11	-7	0.00802492	0.00809328	0.00809154	28
1	46307809	rs6697557	0.4453	A	G	-0.0063	0.0009	1.983e-11	-7	0.00802492	0.00809328	0.00809154	28
1	46333068	rs6656992	0.4453	C	G	0.0063	0.0009	1.872e-11	-7	0.00802492	0.00809328	0.00809154	28
1	46360054	rs4545281	0.4453	T	C	-0.0063	0.0009	1.814e-11	-7	0.00802492	0.00809328	0.00809154	28
1	46326226	rs4660317	0.4453	A	G	-0.0063	0.0009	1.815e-11	-7	0.00802492	0.00809328	0.00809154	28
1	46402171	rs4660898	0.4453	A	G	0.0063	0.0009	1.977e-11	-7	0.00802492	0.00809328	0.00809154	28
1	46305347	rs10890354	0.4453	A	G	-0.0063	0.0009	2.026e-11	-7	0.00802492	0.00809328	0.00809154	28
1	46395089	rs4134386	0.4453	A	G	-0.0063	0.0009	2.084e-11	-7	0.00802492	0.00809328	0.00809154	28
1	46472759	rs12021587	0.4453	T	G	-0.0063	0.0009	2.262e-11	-7	0.00802492	0.00809328	0.00809154	28
1	46394315	rs6656022	0.4453	A	G	0.0063	0.0009	1.995e-11	-7	0.00802492	0.00809328	0.00809154	28
1	46283628	rs10890352	0.4453	A	G	-0.0063	0.0009	1.394e-11	-7	0.00802492	0.00809328	0.00809154	28
1	46304177	rs10789475	0.4483	C	G	0.0063	0.0009	2.331e-11	-7	0.00802492	0.00809328	0.00809154	28
1	46285461	rs6695809	0.4453	T	C	0.0063	0.0009	2.119e-11	-7	0.00802492	0.00809328	0.00809154	28
1	46334256	rs11211208	0.4453	A	C	0.0063	0.0009	1.859e-11	-7	0.00802492	0.00809328	0.00809154	28
1	46287869	rs11211199	0.4453	T	C	0.0063	0.0009	2.183e-11	-7	0.00802492	0.00809328	0.00809154	28
1	46335312	rs61783220	0.4453	A	G	-0.0063	0.0009	1.839e-11	-7	0.00802492	0.00809328	0.00809154	28
1	46300189	rs6680380	0.4453	T	G	0.0063	0.0009	2.013e-11	-7	0.00802492	0.00809328	0.00809154	28
1	46282466	rs11211197	0.4453	T	C	-0.0063	0.0009	1.437e-11	-7	0.00802492	0.00809328	0.00809154	28
1	46485548	rs946529	0.4463	T	G	-0.0063	0.0009	2.287e-11	-7	0.00802492	0.00809328	0.00809154	28
1	46400978	rs6661593	0.4453	A	G	0.0063	0.0009	1.951e-11	-7	0.00802492	0.00809328	0.00809154	28
1	46282673	rs11211198	0.4453	A	G	-0.0063	0.0009	1.442e-11	-7	0.00802492	0.00809328	0.00809154	28
1	46288846	rs4376778	0.4453	C	G	0.0063	0.0009	2.169e-11	-7	0.00802492	0.00809328	0.00809154	28
1	46328210	rs10749860	0.4453	C	G	0.0063	0.0009	1.844e-11	-7	0.00802492	0.00809328	0.00809154	28
1	46487552	rs2275426	0.4453	A	G	-0.0062	0.0009	4.21e-11	-6.88889	0.00380345	0.00374207	0.0037438	28
1	46255004	rs6661163	0.4553	A	G	0.0062	0.0009	3.597e-11	-6.88889	0.00380345	0.00374207	0.0037438	28
1	46289416	rs6694340	0.4483	T	C	-0.0062	0.0009	4.695e-11	-6.88889	0.00380345	0.00374207	0.0037438	28
1	46248977	rs7514192	0.4563	A	G	0.0062	0.0009	3.925e-11	-6.88889	0.00380345	0.00374207	0.0037438	28
1	46311275	rs6666743	0.4483	T	C	-0.0062	0.0009	4.054e-11	-6.88889	0.00380345	0.00374207	0.0037438	28
1	46378268	rs6686134	0.4453	A	G	0.0062	0.0009	3.251e-11	-6.88889	0.00380345	0.00374207	0.0037438	28
1	46250873	rs6683500	0.4553	T	C	-0.0062	0.0009	3.625e-11	-6.88889	0.00380345	0.00374207	0.0037438	28
1	46341623	rs4660319	0.4453	T	C	-0.0062	0.0009	3.485e-11	-6.88889	0.00380345	0.00374207	0.0037438	28
1	46574424	rs785485	0.4473	T	C	-0.0062	0.0009	3.763e-11	-6.88889	0.00380345	0.00374207	0.0037438	28
1	46318185	rs4457512	0.4453	T	C	-0.0062	0.0009	4.563e-11	-6.88889	0.00380345	0.00374207	0.0037438	28
1	46462881	rs4073846	0.4453	A	G	0.0062	0.0009	4.9e-11	-6.88889	0.00380345	0.00374207	0.0037438	28
1	46493460	rs1707336	0.4463	T	G	0.0062	0.0009	4.302e-11	-6.88889	0.00380345	0.00374207	0.0037438	28
1	46492144	rs785479	0.4453	T	C	-0.0062	0.0009	3.379e-11	-6.88889	0.00380345	0.00374207	0.0037438	28
1	46312481	rs12739439	0.4453	T	C	0.0062	0.0009	4.497e-11	-6.88889	0.00380345	0.00374207	0.0037438	28
1	46254718	rs11211188	0.4563	A	G	-0.0062	0.0009	3.57e-11	-6.88889	0.00380345	0.00374207	0.0037438	28
1	46356148	rs10890363	0.4453	A	G	0.0062	0.0009	3.356e-11	-6.88889	0.00380345	0.00374207	0.0037438	28
1	46504721	rs11211251	0.4443	T	G	-0.0062	0.0009	2.823e-11	-6.88889	0.00380345	0.00374207	0.0037438	28
1	46478793	rs11810993	0.4453	A	G	0.0062	0.0009	4.323e-11	-6.88889	0.00380345	0.00374207	0.0037438	28
1	46358882	rs12410070	0.4463	T	C	0.0062	0.0009	4.381e-11	-6.88889	0.00380345	0.00374207	0.0037438	28
1	46321843	rs6429582	0.4453	T	C	0.0062	0.0009	3.209e-11	-6.88889	0.00380345	0.00374207	0.0037438	28
1	46358886	rs12410071	0.4463	T	C	0.0062	0.0009	4.336e-11	-6.88889	0.00380345	0.00374207	0.0037438	28
1	46438076	rs4076006	0.4453	T	C	-0.0062	0.0009	4.826e-11	-6.88889	0.00380345	0.00374207	0.0037438	28
1	46563680	rs1085244	0.4483	A	C	-0.0061	0.0009	9.737e-11	-6.77778	0.00182433	0.0017517	0.00175367	28
1	46223086	rs11211176	0.4642	A	G	-0.0061	0.0009	6.331e-11	-6.77778	0.00182433	0.0017517	0.00175367	28
1	46571509	rs6662641	0.4483	A	T	-0.0061	0.0009	8.887e-11	-6.77778	0.00182433	0.0017517	0.00175367	28
1	46569691	rs9429094	0.4483	A	G	-0.0061	0.0009	8.955e-11	-6.77778	0.00182433	0.0017517	0.00175367	28
1	46548402	rs4660910	0.4493	T	G	-0.0061	0.0009	8.46e-11	-6.77778	0.00182433	0.0017517	0.00175367	28
1	46576390	rs785489	0.4483	A	G	0.0061	0.0009	8.583e-11	-6.77778	0.00182433	0.0017517	0.00175367	28
1	46524582	rs9429183	0.4483	A	G	-0.0061	0.0009	8.464e-11	-6.77778	0.00182433	0.0017517	0.00175367	28
1	46547035	rs1707333	0.4493	C	G	0.0061	0.0009	8.093e-11	-6.77778	0.00182433	0.0017517	0.00175367	28
1	46516863	rs785473	0.4483	T	C	0.0061	0.0009	8.264e-11	-6.77778	0.00182433	0.0017517	0.00175367	28
1	46588503	rs10890383	0.4473	A	G	0.0061	0.0009	1.055e-10	-6.77778	0.00182433	0.0017517	0.00175367	28
1	46534498	rs785511	0.4483	T	C	0.0061	0.0009	8.054e-11	-6.77778	0.00182433	0.0017517	0.00175367	28
1	46505309	rs1707321	0.4473	A	G	0.0061	0.0009	8.208e-11	-6.77778	0.00182433	0.0017517	0.00175367	28
1	46538040	rs809775	0.4483	A	T	0.0061	0.0009	7.911e-11	-6.77778	0.00182433	0.0017517	0.00175367	28
1	46261584	rs11211189	0.4463	A	T	0.0061	0.0009	8.782e-11	-6.77778	0.00182433	0.0017517	0.00175367	28
1	46248645	rs4626927	0.4563	T	C	-0.0061	0.0009	6.875e-11	-6.77778	0.00182433	0.0017517	0.00175367	28
1	46383583	rs10789481	0.4533	C	G	0.0061	0.0009	6.38e-11	-6.77778	0.00182433	0.0017517	0.00175367	28
1	46571921	rs1707335	0.4483	T	C	-0.0061	0.0009	1.073e-10	-6.77778	0.00182433	0.0017517	0.00175367	28
1	46558114	rs4660911	0.4483	A	C	-0.0061	0.0009	8.248e-11	-6.77778	0.00182433	0.0017517	0.00175367	28
1	46518677	rs785471	0.4483	T	C	0.0061	0.0009	8.109e-11	-6.77778	0.00182433	0.0017517	0.00175367	28
1	46583607	rs785492	0.4483	A	G	-0.0061	0.0009	1.054e-10	-6.77778	0.00182433	0.0017517	0.00175367	28
1	46598269	rs1707304	0.4463	A	C	-0.0061	0.0009	1.123e-10	-6.77778	0.00182433	0.0017517	0.00175367	28
1	46560643	rs6675726	0.4483	A	G	0.0061	0.0009	8.533e-11	-6.77778	0.00182433	0.0017517	0.00175367	28
1	46529840	rs11211252	0.4483	A	G	-0.0061	0.0009	8.225e-11	-6.77778	0.00182433	0.0017517	0.00175367	28
1	46572671	rs9429189	0.4483	A	G	-0.0061	0.0009	8.602e-11	-6.77778	0.00182433	0.0017517	0.00175367	28
1	46518288	rs785472	0.4483	A	T	-0.0061	0.0009	8.106e-11	-6.77778	0.00182433	0.0017517	0.00175367	28
1	46513012	rs1612092	0.4483	A	C	0.0061	0.0009	9.003e-11	-6.77778	0.00182433	0.0017517	0.00175367	28
1	46523089	rs785464	0.4483	T	C	0.0061	0.0009	8.495e-11	-6.77778	0.00182433	0.0017517	0.00175367	28
1	46544224	rs1085242	0.4483	A	T	-0.0061	0.0009	7.679e-11	-6.77778	0.00182433	0.0017517	0.00175367	28
1	46581444	rs785502	0.4483	T	C	0.0061	0.0009	1.09e-10	-6.77778	0.00182433	0.0017517	0.00175367	28
1	46546208	rs1768803	0.4483	T	C	0.0061	0.0009	8.197e-11	-6.77778	0.00182433	0.0017517	0.00175367	28
1	46490654	rs785477	0.2684	A	G	0.0067	0.001	1.398e-10	-6.7	0.0010986	0.00103727	0.00103892	28
1	46376692	rs6690652	0.2694	T	G	0.0067	0.001	1.472e-10	6.7	0.0010986	0.00103727	0.00103892	28
1	46595868	rs785503	0.4483	T	C	0.006	0.0009	1.921e-10	-6.66667	0.000885559	0.000830167	0.000831648	28
1	46554518	rs785481	0.4483	A	G	-0.006	0.0009	1.387e-10	-6.66667	0.000885559	0.000830167	0.000831648	28
1	46586626	rs785494	0.4483	A	C	-0.006	0.0009	1.143e-10	-6.66667	0.000885559	0.000830167	0.000831648	28
1	46568836	rs785520	0.4483	T	C	0.006	0.0009	1.423e-10	-6.66667	0.000885559	0.000830167	0.000831648	28
1	46544768	rs1085243	0.4483	T	C	-0.006	0.0009	2.586e-10	-6.66667	0.000885559	0.000830167	0.000831648	28
1	46555300	rs785482	0.4573	T	C	0.006	0.0009	1.767e-10	-6.66667	0.000885559	0.000830167	0.000831648	28
1	46514942	rs1707340	0.4483	T	C	0.006	0.0009	1.351e-10	-6.66667	0.000885559	0.000830167	0.000831648	28
1	46545724	rs2486447	0.4483	A	G	-0.006	0.0009	1.679e-10	-6.66667	0.000885559	0.000830167	0.000831648	28
1	46587887	rs785495	0.4483	T	C	0.006	0.0009	1.126e-10	-6.66667	0.000885559	0.000830167	0.000831648	28
1	46528599	rs1768816	0.4473	T	C	0.006	0.0009	1.636e-10	-6.66667	0.000885559	0.000830167	0.000831648	28
1	46256329	rs61783170	0.4612	T	C	0.006	0.0009	3.238e-10	-6.66667	0.000885559	0.000830167	0.000831648	28
1	46576095	rs785488	0.4483	A	G	-0.006	0.0009	1.093e-10	-6.66667	0.000885559	0.000830167	0.000831648	28
1	46497500	rs9429088	0.4503	A	T	-0.006	0.0009	1.196e-10	-6.66667	0.000885559	0.000830167	0.000831648	28
1	46092659	rs12045451	0.2793	T	C	-0.0066	0.001	2.527e-10	6.6	0.000577266	0.000533533	0.000534692	28
1	46219803	rs4353138	0.4712	T	C	-0.0059	0.0009	3.854e-10	-6.55556	0.00043503	0.000398318	0.000399286	28
1	46163974	rs3014243	0.4801	A	T	0.0059	0.0009	3.46e-10	6.55556	0.00043503	0.000398318	0.000399286	28
1	46124663	rs6671802	0.4712	A	G	-0.0059	0.0009	1.739e-10	6.55556	0.00043503	0.000398318	0.000399286	28
1	46128356	rs3013597	0.4712	A	C	0.0059	0.0009	2.525e-10	6.55556	0.00043503	0.000398318	0.000399286	28
1	46124088	rs6656279	0.4712	C	G	-0.0059	0.0009	2.175e-10	6.55556	0.00043503	0.000398318	0.000399286	28
1	46189554	rs28378621	0.4712	T	C	-0.0059	0.0009	3.572e-10	6.55556	0.00043503	0.000398318	0.000399286	28
1	46185660	rs28635845	0.4712	T	C	-0.0059	0.0009	3.328e-10	6.55556	0.00043503	0.000398318	0.000399286	28
1	46098257	rs11587650	0.4443	A	G	-0.0059	0.0009	3.247e-10	-6.55556	0.00043503	0.000398318	0.000399286	28
1	46149209	rs72688483	0.4702	A	G	-0.0059	0.0009	2.883e-10	6.55556	0.00043503	0.000398318	0.000399286	28
1	46583418	rs785491	0.4483	A	G	-0.0059	0.0009	4.729e-10	-6.55556	0.00043503	0.000398318	0.000399286	28
1	46138000	rs3013594	0.4702	T	C	-0.0059	0.0009	2.186e-10	6.55556	0.00043503	0.000398318	0.000399286	28
1	46090214	rs3014238	0.4761	A	G	0.0059	0.0009	3.468e-10	-6.55556	0.00043503	0.000398318	0.000399286	28
1	46110572	rs4660312	0.4712	A	G	-0.0059	0.0009	2.541e-10	6.55556	0.00043503	0.000398318	0.000399286	28
1	46109304	rs5021934	0.4712	A	G	0.0059	0.0009	2.442e-10	6.55556	0.00043503	0.000398318	0.000399286	28
1	46116292	rs4660882	0.4712	T	C	0.0059	0.0009	3.004e-10	6.55556	0.00043503	0.000398318	0.000399286	28
1	46113272	rs4468203	0.4712	T	C	-0.0059	0.0009	2.251e-10	6.55556	0.00043503	0.000398318	0.000399286	28
1	46037558	rs2934858	0.4751	T	C	0.0059	0.0009	3.268e-10	-6.55556	0.00043503	0.000398318	0.000399286	28
1	46252144	rs7540578	0.2783	T	C	0.0065	0.001	2.023e-10	6.5	0.000306278	0.000277187	0.000277948	28
1	46389217	rs10890370	0.2694	T	C	0.0065	0.001	2.167e-10	6.5	0.000306278	0.000277187	0.000277948	28
1	165109131	rs7525101	0.4592	T	C	0.0061	0.0009	8.643e-11	6.77778	0.247816	0.255641	0.255428	82
1	165088006	rs10800071	0.4592	T	C	0.006	0.0009	2.326e-10	6.66667	0.120294	0.121153	0.121132	82
1	165107405	rs1494404	0.4602	A	T	-0.006	0.0009	1.734e-10	6.66667	0.120294	0.121153	0.121132	82
1	165088116	rs1494408	0.4602	A	G	0.006	0.0009	2.239e-10	6.66667	0.120294	0.121153	0.121132	82
1	165087492	rs2172712	0.4533	A	G	0.0059	0.0009	4.085e-10	6.55556	0.0590941	0.0581301	0.0581573	82
1	165087832	rs1494409	0.4592	A	G	0.0059	0.0009	3.109e-10	6.55556	0.0590941	0.0581301	0.0581573	82
1	165088037	rs10918122	0.4592	T	G	0.0059	0.0009	2.492e-10	6.55556	0.0590941	0.0581301	0.0581573	82
1	165104859	rs903335	0.4592	C	G	-0.0059	0.0009	4.135e-10	6.55556	0.0590941	0.0581301	0.0581573	82
1	165087432	rs2172713	0.4602	T	G	0.0059	0.0009	3.407e-10	6.55556	0.0590941	0.0581301	0.0581573	82
1	165104658	rs1466734	0.4592	T	C	-0.0058	0.0009	6.416e-10	6.44444	0.0293788	0.0282374	0.0282685	82
1	165088577	rs10800073	0.4592	A	C	-0.0058	0.0009	4.737e-10	6.44444	0.0293788	0.0282374	0.0282685	82
2	54817683	rs6545432	0.4702	A	G	0.0068	0.0009	2.356e-13	-7.55556	0.455625	0.461384	0.461237	169
2	54862003	rs2941580	0.4801	A	G	-0.0068	0.0009	3.316e-13	-7.55556	0.455625	0.461384	0.461237	169
2	54966407	rs354196	0.4742	A	G	-0.0064	0.0009	1.099e-11	7.11111	0.0194501	0.0177416	0.0177867	169
2	54728276	rs7588499	0.4563	A	G	-0.0063	0.0009	1.754e-11	-7	0.00910901	0.00810258	0.00812872	169
2	54942538	rs2666036	0.4821	A	G	-0.0063	0.0009	1.586e-11	-7	0.00910901	0.00810258	0.00812872	169
2	54945173	rs2971888	0.4891	T	C	0.0063	0.0009	1.512e-11	-7	0.00910901	0.00810258	0.00812872	169
2	208087139	rs741475	0.4294	T	C	-0.0059	0.0009	4.018e-10	-6.55556	0.613092	0.632356	0.631932	255
2	208059640	rs2360675	0.4563	A	C	-0.0056	0.0009	1.974e-09	-6.22222	0.0780838	0.0752162	0.0753062	255
2	208082510	rs62188635	0.4553	T	C	-0.0056	0.0009	3.066e-09	-6.22222	0.0780838	0.0752162	0.0753062	255
2	208091112	rs717973	0.4573	A	G	-0.0056	0.0009	3.028e-09	-6.22222	0.0780838	0.0752162	0.0753062	255
2	208081780	rs1076492	0.4324	T	C	-0.0056	0.0009	2.529e-09	-6.22222	0.0780838	0.0752162	0.0753062	255
2	208088791	rs1987285	0.4036	T	G	-0.0054	0.0009	1.658e-08	-6	0.0209826	0.0193497	0.0193959	255
2	208088537	rs960379	0.4036	T	C	-0.0054	0.0009	1.69e-08	-6	0.0209826	0.0193497	0.0193959	255
3	121715432	rs2332035	0.2932	T	C	0.0062	0.001	3.657e-09	-6.2	0.46419	0.468914	0.469138	352
3	121712980	rs3915060	0.2942	T	C	-0.0062	0.001	3.963e-09	-6.2	0.46419	0.468914	0.469138	352
3	121712051	rs2877561	0.2913	A	C	0.0062	0.0011	3.519e-09	-5.63636	0.0184029	0.0167019	0.0167587	352
3	121653945	rs28861465	0.2744	A	G	-0.0062	0.0011	5.205e-08	5.63636	0.0184029	0.0167019	0.0167587	352
3	181992315	rs72622585	0.1978	T	C	0.0091	0.0013	3.405e-13	-7	0.10946	0.113629	0.113514	389
3	182003490	rs72622588	0.1968	T	G	-0.0084	0.0012	8.551e-12	-7	0.10946	0.113629	0.113514	389
3	182104956	rs77668447	0.2028	T	G	-0.0089	0.0013	2.283e-11	-6.84615	0.0390533	0.0391788	0.0391761	389
3	181993707	rs16832987	0.1978	T	C	-0.0082	0.0012	2.292e-11	-6.83333	0.0358763	0.0358905	0.0358907	389
3	181992062	rs80295586	0.1978	A	G	-0.0082	0.0012	2.159e-11	-6.83333	0.0358763	0.0358905	0.0358907	389
3	181991496	rs2129824	0.1978	T	C	-0.0082	0.0012	1.822e-11	-6.83333	0.0358763	0.0358905	0.0358907	389
3	181992492	rs55994251	0.1978	A	G	0.0082	0.0012	2.027e-11	-6.83333	0.0358763	0.0358905	0.0358907	389
3	181990977	rs4241558	0.1968	A	G	-0.0082	0.0012	2.782e-11	-6.83333	0.0358763	0.0358905	0.0358907	389
3	181992910	rs1565181	0.1978	T	C	0.0082	0.0012	2.014e-11	-6.83333	0.0358763	0.0358905	0.0358907	389
3	181993063	rs4859116	0.1978	T	C	-0.0082	0.0012	2.454e-11	-6.83333	0.0358763	0.0358905	0.0358907	389
3	181993165	rs1565180	0.1978	T	C	0.0082	0.0012	1.998e-11	-6.83333	0.0358763	0.0358905	0.0358907	389
3	181994593	rs6777782	0.1978	T	C	-0.0082	0.0012	1.705e-11	-6.83333	0.0358763	0.0358905	0.0358907	389
3	181989955	rs16832970	0.1978	T	C	0.0082	0.0012	2.21e-11	-6.83333	0.0358763	0.0358905	0.0358907	389
3	181989595	rs2879538	0.1978	A	G	-0.0082	0.0012	1.8e-11	-6.83333	0.0358763	0.0358905	0.0358907	389
3	181988985	rs4300996	0.1978	C	G	-0.0082	0.0012	2.512e-11	-6.83333	0.0358763	0.0358905	0.0358907	389
3	181994798	rs6791143	0.1968	T	C	0.0082	0.0012	3.164e-11	-6.83333	0.0358763	0.0358905	0.0358907	389
3	181987664	rs7624192	0.1978	A	G	0.0082	0.0012	2.547e-11	-6.83333	0.0358763	0.0358905	0.0358907	389
3	181987543	rs7646426	0.1968	T	G	-0.0082	0.0012	2.891e-11	-6.83333	0.0358763	0.0358905	0.0358907	389
3	181994809	rs72622587	0.1968	T	C	-0.0082	0.0012	3.278e-11	-6.83333	0.0358763	0.0358905	0.0358907	389
3	182119363	rs7649191	0.2913	A	G	-0.0075	0.0011	6.384e-11	-6.81818	0.0324598	0.0323651	0.0323682	389
3	181991158	rs1565182	0.1978	A	G	0.0081	0.0012	3.379e-11	-6.75	0.0207473	0.020382	0.0203922	389
3	181983547	rs1488134	0.1978	C	G	-0.0081	0.0012	3.338e-11	-6.75	0.0207473	0.020382	0.0203922	389
3	182053946	rs55853808	0.161	A	G	-0.0086	0.0013	1.301e-11	6.61538	0.00868784	0.00829204	0.00830275	389
3	181983157	rs3943132	0.1978	A	G	0.0079	0.0012	1.433e-10	-6.58333	0.00707983	0.00671159	0.00672149	389
3	182146661	rs138178187	0.1789	C	G	-0.0092	0.0014	4.859e-11	-6.57143	0.00656322	0.00620623	0.00621582	389
3	182149791	rs4398421	0.1789	A	T	0.0092	0.0014	5.524e-11	-6.57143	0.00656322	0.00620623	0.00621582	389
3	182101171	rs74449372	0.2028	A	C	0.0085	0.0013	1.092e-10	-6.53846	0.0053248	0.00500037	0.00500905	389
3	182071287	rs7641370	0.2028	A	G	-0.0078	0.0012	3.212e-10	-6.5	0.00417764	0.00389167	0.00389928	389
3	182144648	rs4392410	0.1779	A	C	-0.0091	0.0014	8.492e-11	-6.5	0.00417764	0.00389167	0.00389928	389
3	182076647	rs16833062	0.2028	A	G	0.0078	0.0012	2.727e-10	-6.5	0.00417764	0.00389167	0.00389928	389
4	17517558	rs13148153	0.1382	T	C	0.0098	0.0014	2.639e-12	7	0.308466	0.31164	0.311554	416
4	17524570	rs13147559	0.1342	C	G	-0.0098	0.0014	6.69e-13	7	0.308466	0.31164	0.311554	416
4	17525356	rs36027619	0.1352	T	C	0.0097	0.0014	1.246e-12	6.92857	0.190615	0.189528	0.189559	416
4	17521797	rs34859220	0.1382	A	G	0.0096	0.0014	1.512e-12	6.85714	0.118372	0.115853	0.115922	416
4	17530692	rs35414371	0.1342	A	T	0.0095	0.0014	4.292e-12	6.78571	0.0738735	0.0711799	0.0712525	416
5	148601243	rs13171669	0.3628	A	G	-0.0063	0.0009	1.609e-11	7	0.464947	0.477316	0.47699	608
5	148615946	rs1109114	0.3608	T	C	0.0062	0.0009	3.779e-11	6.88889	0.220364	0.220695	0.220694	608
5	148615269	rs13161048	0.3608	T	C	0.0062	0.0009	4.134e-11	6.88889	0.220364	0.220695	0.220694	608
5	148612322	rs4490572	0.3936	A	G	0.0059	0.0009	2.945e-10	6.55556	0.0252048	0.0234915	0.0235376	608
5	148642706	rs6897262	0.3787	T	C	-0.0056	0.0009	2.764e-09	6.22222	0.00321009	0.00279423	0.00280493	608
5	148631433	rs1438689	0.3936	T	C	-0.0056	0.0009	2.274e-09	6.22222	0.00321009	0.00279423	0.00280493	608
5	148604456	rs2918272	0.4046	A	G	-0.0055	0.0009	4.808e-09	6.11111	0.00165414	0.00140852	0.00141477	608
5	148606756	rs2918268	0.4036	A	G	-0.0055	0.0009	3.043e-09	6.11111	0.00165414	0.00140852	0.00141477	608
5	148646282	rs1370975	0.4125	T	G	0.0055	0.0009	4.688e-09	6.11111	0.00165414	0.00140852	0.00141477	608
5	148610276	rs2918265	0.4046	A	C	0.0055	0.0009	4.461e-09	6.11111	0.00165414	0.00140852	0.00141477	608
5	148596375	rs2963495	0.4026	T	G	0.0055	0.0009	3.6e-09	6.11111	0.00165414	0.00140852	0.00141477	608
5	148633778	rs9325137	0.3907	T	C	-0.0055	0.0009	3.284e-09	6.11111	0.00165414	0.00140852	0.00141477	608
5	148633424	rs7717353	0.3917	A	G	0.0055	0.0009	3.868e-09	6.11111	0.00165414	0.00140852	0.00141477	608
5	148630191	rs1808828	0.3926	A	C	0.0055	0.0009	4.917e-09	6.11111	0.00165414	0.00140852	0.00141477	608
5	2562593	rs323693	0.1352	T	C	-0.0102	0.0014	1.914e-12	-7.28571	0.086039	0.0877969	0.0877487	524
5	2562309	rs1002646	0.1352	A	G	-0.0101	0.0014	2.416e-12	7.21429	0.0521277	0.0523168	0.0523118	524
5	2556542	rs1466056	0.1352	T	G	-0.0101	0.0014	2.763e-12	7.21429	0.0521277	0.0523168	0.0523118	524
5	2554787	rs10475168	0.1352	T	C	0.0101	0.0014	2.875e-12	7.21429	0.0521277	0.0523168	0.0523118	524
5	2555346	rs1466053	0.1352	A	G	0.0101	0.0014	2.804e-12	7.21429	0.0521277	0.0523168	0.0523118	524
5	2555514	rs10475169	0.1352	A	C	-0.0101	0.0014	2.181e-12	7.21429	0.0521277	0.0523168	0.0523118	524
5	2552627	rs7703380	0.1352	A	C	0.0101	0.0014	2.575e-12	7.21429	0.0521277	0.0523168	0.0523118	524
5	2561928	rs9313003	0.1352	A	T	-0.0101	0.0014	2.463e-12	7.21429	0.0521277	0.0523168	0.0523118	524
5	2561871	rs9313002	0.1352	T	C	0.0101	0.0014	2.438e-12	7.21429	0.0521277	0.0523168	0.0523118	524
5	2556337	rs1466054	0.1352	A	G	-0.0101	0.0014	2.934e-12	7.21429	0.0521277	0.0523168	0.0523118	524
5	2563672	rs323696	0.1382	A	G	0.0101	0.0014	2.327e-12	-7.21429	0.0521277	0.0523168	0.0523118	524
5	2553159	rs6888228	0.1352	T	C	-0.0101	0.0014	3.194e-12	7.21429	0.0521277	0.0523168	0.0523118	524
5	2557780	rs10051086	0.1352	C	G	-0.0101	0.0014	2.931e-12	7.21429	0.0521277	0.0523168	0.0523118	524
5	2557351	rs1354172	0.1352	A	G	0.0101	0.0014	2.92e-12	7.21429	0.0521277	0.0523168	0.0523118	524
5	2561268	rs57354937	0.1352	T	C	-0.01	0.0014	3.253e-12	7.14286	0.0317385	0.0313341	0.0313452	524
5	2556582	rs10474749	0.1352	A	G	-0.01	0.0014	3.266e-12	7.14286	0.0317385	0.0313341	0.0313452	524
5	2556363	rs1466055	0.1352	C	G	0.01	0.0014	3.252e-12	7.14286	0.0317385	0.0313341	0.0313452	524
5	2559248	rs7727566	0.1352	A	G	-0.01	0.0014	3.279e-12	7.14286	0.0317385	0.0313341	0.0313452	524
5	2558690	rs10060876	0.1352	A	G	-0.01	0.0014	3.01e-12	7.14286	0.0317385	0.0313341	0.0313452	524
5	2560537	rs1002647	0.1352	A	G	-0.01	0.0014	3.184e-12	7.14286	0.0317385	0.0313341	0.0313452	524
6	32623235	rs6900039	0.0557	T	G	0.1742	0.0196	6.563e-19	8.88776	0.51926	0.519898	0.519882	657
6	32613063	rs536229990	0.004	C	G	-0.1758	0.0198	5.751e-19	8.87879	0.480738	0.480101	0.480117	657
6	158492660	rs146694394	0.005	T	C	0.0568	0.0074	2.065e-14	7.67568	0.901033	0.908246	0.908058	734
6	158609837	rs147680411	0.004	A	G	0.0604	0.0082	1.625e-13	7.36585	0.0945214	0.0884208	0.088583	734
6	43346462	rs9369409	0.4414	C	G	-0.0086	0.0009	6.4e-20	9.55556	0.473512	0.477342	0.477245	664
6	43342591	rs4714678	0.4414	A	G	-0.0086	0.0009	7.201e-20	9.55556	0.473512	0.477342	0.477245	664
6	43299323	rs2469	0.4225	T	C	0.0091	0.001	2.134e-21	9.1	0.00775493	0.00682439	0.00684843	664
6	32623235	rs6900039	0.0557	T	G	0.1742	0.0196	6.563e-19	8.88776	0.51926	0.519898	0.519882	657
6	32613063	rs536229990	0.004	C	G	-0.1758	0.0198	5.751e-19	8.87879	0.480738	0.480101	0.480117	657
6	133797208	rs9373056	0.3131	T	C	0.0085	0.001	1.19e-17	8.5	0.134379	0.134593	0.134587	719
6	133799723	rs9385649	0.3131	A	G	0.0085	0.001	1.269e-17	8.5	0.134379	0.134593	0.134587	719
6	133812872	rs7764488	0.3121	A	G	0.0085	0.001	1.893e-17	8.5	0.134379	0.134593	0.134587	719
6	133790391	rs1022514	0.3111	A	G	0.0085	0.001	1.628e-17	8.5	0.134379	0.134593	0.134587	719
6	133794511	rs9321402	0.3141	A	G	0.0085	0.001	1.539e-17	8.5	0.134379	0.134593	0.134587	719
6	133789728	rs9493627	0.3111	A	G	0.0085	0.001	9.563e-18	8.5	0.134379	0.134593	0.134587	719
6	133796586	rs3777866	0.3131	T	C	0.0085	0.001	1.107e-17	8.5	0.134379	0.134593	0.134587	719
6	133800545	rs34950020	0.3111	A	G	0.0084	0.001	2.69e-17	8.4	0.0593233	0.0578318	0.0578721	719
7	50853151	rs11238325	0.2624	T	C	0.007	0.001	1.969e-11	7	0.445674	0.477363	0.476501	779
7	50813956	rs1024531	0.2704	A	G	0.0067	0.001	1.048e-10	6.7	0.061012	0.0611809	0.0611805	779
7	50811081	rs3801000	0.2684	A	G	-0.0066	0.001	1.885e-10	6.6	0.0320592	0.0314692	0.0314874	779
7	50848890	rs7803278	0.2316	T	C	-0.0071	0.0011	2.322e-10	6.45455	0.0127927	0.0121805	0.0121977	779
7	50855509	rs6963498	0.2316	T	C	0.0071	0.0011	2.588e-10	6.45455	0.0127927	0.0121805	0.0121977	779
7	50845090	rs11974751	0.2316	A	G	-0.0071	0.0011	2.706e-10	6.45455	0.0127927	0.0121805	0.0121977	779
7	50845411	rs2051895	0.2316	A	G	-0.0071	0.0011	2.635e-10	6.45455	0.0127927	0.0121805	0.0121977	779
7	50845703	rs10248029	0.2316	T	C	-0.0071	0.0011	2.643e-10	6.45455	0.0127927	0.0121805	0.0121977	779
7	50845718	rs10226937	0.2316	A	G	0.0071	0.0011	2.615e-10	6.45455	0.0127927	0.0121805	0.0121977	779
7	50846778	rs2051896	0.2316	A	C	0.0071	0.0011	2.231e-10	6.45455	0.0127927	0.0121805	0.0121977	779
7	50848924	rs6593180	0.2316	T	C	0.0071	0.0011	2.293e-10	6.45455	0.0127927	0.0121805	0.0121977	779
7	50851724	rs7786917	0.2316	A	G	-0.0071	0.0011	2.178e-10	6.45455	0.0127927	0.0121805	0.0121977	779
7	50852020	rs1859571	0.2316	T	G	-0.0071	0.0011	2.118e-10	6.45455	0.0127927	0.0121805	0.0121977	779
7	50853428	rs11238326	0.2316	C	G	0.0071	0.0011	2.451e-10	6.45455	0.0127927	0.0121805	0.0121977	779
7	50867816	rs12718930	0.2316	T	C	-0.0071	0.0011	2.094e-10	6.45455	0.0127927	0.0121805	0.0121977	779
7	50867397	rs12718929	0.2316	A	G	-0.0071	0.0011	2.132e-10	6.45455	0.0127927	0.0121805	0.0121977	779
7	50863340	rs12718925	0.2306	A	T	-0.0071	0.0011	2.435e-10	6.45455	0.0127927	0.0121805	0.0121977	779
7	50866796	rs12718927	0.2316	T	C	0.0071	0.0011	2.413e-10	6.45455	0.0127927	0.0121805	0.0121977	779
7	50866674	rs10464766	0.2316	T	C	0.0071	0.0011	2.035e-10	6.45455	0.0127927	0.0121805	0.0121977	779
7	50866623	rs10464765	0.2316	T	C	0.0071	0.0011	2.023e-10	6.45455	0.0127927	0.0121805	0.0121977	779
7	50863373	rs12718926	0.2316	A	G	0.0071	0.0011	2.42e-10	6.45455	0.0127927	0.0121805	0.0121977	779
7	50809771	rs1019000	0.2684	T	C	-0.0064	0.001	9.181e-10	6.4	0.00911244	0.00857927	0.00859398	779
7	50877319	rs757778	0.2237	T	G	0.007	0.0011	5.069e-10	6.36364	0.00727965	0.00680284	0.0068159	779
7	50874019	rs7802338	0.2356	T	C	0.007	0.0011	4.253e-10	6.36364	0.00727965	0.00680284	0.0068159	779
7	50866023	rs10464790	0.2316	T	G	-0.007	0.0011	2.979e-10	6.36364	0.00727965	0.00680284	0.0068159	779
7	50848873	rs6958750	0.2316	C	G	-0.007	0.0011	8.393e-10	6.36364	0.00727965	0.00680284	0.0068159	779
7	50865118	rs12671577	0.2316	A	G	0.007	0.0011	3.41e-10	6.36364	0.00727965	0.00680284	0.0068159	779
7	50865049	rs11238337	0.2316	T	C	0.007	0.0011	4.765e-10	6.36364	0.00727965	0.00680284	0.0068159	779
7	50864976	rs12674028	0.2316	A	G	-0.007	0.0011	3.542e-10	6.36364	0.00727965	0.00680284	0.0068159	779
7	50864066	rs11978750	0.2316	A	G	0.007	0.0011	2.911e-10	6.36364	0.00727965	0.00680284	0.0068159	779
7	50863651	rs11983539	0.2316	A	T	0.007	0.0011	2.88e-10	6.36364	0.00727965	0.00680284	0.0068159	779
7	50873674	rs2158670	0.2356	A	G	-0.0069	0.0011	4.798e-10	6.27273	0.00417571	0.00383092	0.00384021	779
7	50874200	rs7788511	0.2356	A	G	0.0069	0.0011	4.834e-10	6.27273	0.00417571	0.00383092	0.00384021	779
7	50825283	rs11238310	0.2416	A	G	0.0069	0.0011	5.164e-10	6.27273	0.00417571	0.00383092	0.00384021	779
7	50869313	rs6957007	0.2326	A	G	0.0069	0.0011	5.602e-10	6.27273	0.00417571	0.00383092	0.00384021	779
7	50870629	rs11238339	0.2356	T	C	0.0069	0.0011	4.562e-10	6.27273	0.00417571	0.00383092	0.00384021	779
7	50871037	rs10276986	0.2356	C	G	-0.0069	0.0011	4.99e-10	6.27273	0.00417571	0.00383092	0.00384021	779
7	50871909	rs6943901	0.2356	A	G	0.0069	0.0011	4.593e-10	6.27273	0.00417571	0.00383092	0.00384021	779
7	50872429	rs6971834	0.2356	T	C	-0.0069	0.0011	7.704e-10	6.27273	0.00417571	0.00383092	0.00384021	779
7	50872725	rs10235345	0.2356	T	C	-0.0069	0.0011	5.066e-10	6.27273	0.00417571	0.00383092	0.00384021	779
7	50872794	rs10273302	0.2356	T	G	0.0069	0.0011	4.723e-10	6.27273	0.00417571	0.00383092	0.00384021	779
7	50876443	rs10239268	0.2356	T	C	0.0069	0.0011	5.846e-10	6.27273	0.00417571	0.00383092	0.00384021	779
7	50877048	rs757777	0.2356	A	G	0.0069	0.0011	6.115e-10	6.27273	0.00417571	0.00383092	0.00384021	779
7	50876790	rs10231012	0.2356	T	G	0.0069	0.0011	7.038e-10	6.27273	0.00417571	0.00383092	0.00384021	779
7	50805499	rs7809623	0.2952	T	C	0.0062	0.001	6.177e-10	6.2	0.00269232	0.00243432	0.00244119	779
7	50786663	rs2108349	0.2942	A	G	0.0062	0.001	6.041e-10	6.2	0.00269232	0.00243432	0.00244119	779
7	50802631	rs7809775	0.2952	T	C	-0.0062	0.001	6.05e-10	6.2	0.00269232	0.00243432	0.00244119	779
7	50791579	rs6943153	0.2952	T	C	-0.0062	0.001	5.705e-10	6.2	0.00269232	0.00243432	0.00244119	779
7	50833576	rs7785914	0.2425	T	C	-0.0068	0.0011	8.349e-10	6.18182	0.00241448	0.00217522	0.00218158	779
7	50824933	rs886700	0.2425	T	C	-0.0068	0.0011	6.455e-10	6.18182	0.00241448	0.00217522	0.00218158	779
7	50836486	rs6593174	0.2425	T	C	-0.0068	0.0011	8.467e-10	6.18182	0.00241448	0.00217522	0.00218158	779
7	50825368	rs11238311	0.2425	A	C	-0.0068	0.0011	6.543e-10	6.18182	0.00241448	0.00217522	0.00218158	779
7	50834782	rs2074722	0.2425	T	G	0.0068	0.0011	8.324e-10	6.18182	0.00241448	0.00217522	0.00218158	779
7	50825281	rs10254782	0.2416	A	C	0.0068	0.0011	5.311e-10	6.18182	0.00241448	0.00217522	0.00218158	779
7	50823311	rs757774	0.2425	A	G	0.0068	0.0011	6.665e-10	6.18182	0.00241448	0.00217522	0.00218158	779
7	50824401	rs6593164	0.2425	T	C	0.0068	0.0011	6.582e-10	6.18182	0.00241448	0.00217522	0.00218158	779
7	50823430	rs734422	0.2425	T	C	0.0068	0.0011	6.931e-10	6.18182	0.00241448	0.00217522	0.00218158	779
7	50823221	rs2074720	0.2425	A	G	-0.0068	0.0011	6.525e-10	6.18182	0.00241448	0.00217522	0.00218158	779
7	50823216	rs2074719	0.2425	T	C	0.0068	0.0011	6.334e-10	6.18182	0.00241448	0.00217522	0.00218158	779
7	50821425	rs757773	0.2396	A	T	0.0068	0.0011	6.731e-10	6.18182	0.00241448	0.00217522	0.00218158	779
7	50838415	rs6966774	0.2425	T	C	0.0068	0.0011	5.796e-10	6.18182	0.00241448	0.00217522	0.00218158	779
7	50825947	rs10258458	0.2425	A	C	0.0068	0.0011	6.61e-10	6.18182	0.00241448	0.00217522	0.00218158	779
7	50833567	rs7785908	0.2425	T	C	-0.0068	0.0011	8.376e-10	6.18182	0.00241448	0.00217522	0.00218158	779
7	50831871	rs6979369	0.2425	A	C	-0.0068	0.0011	8.504e-10	6.18182	0.00241448	0.00217522	0.00218158	779
7	50834583	rs2074721	0.2425	A	T	-0.0068	0.0011	8.438e-10	6.18182	0.00241448	0.00217522	0.00218158	779
7	50840056	rs2876846	0.2425	C	G	-0.0068	0.0011	6.257e-10	6.18182	0.00241448	0.00217522	0.00218158	779
7	138498348	rs9691831	0.4125	A	G	-0.0058	0.0009	7.55e-10	6.44444	0.277598	0.28611	0.285914	827
7	138491839	rs4732339	0.4115	A	G	0.0058	0.0009	6.096e-10	6.44444	0.277598	0.28611	0.285914	827
7	138489883	rs2034507	0.4066	A	G	0.0056	0.0009	3.937e-09	6.22222	0.0711151	0.0700583	0.0700966	827
7	138490056	rs2034509	0.4056	A	C	0.0056	0.0009	3.456e-09	6.22222	0.0711151	0.0700583	0.0700966	827
7	138495199	rs1037327	0.3976	A	G	-0.0055	0.0009	7.468e-09	6.11111	0.0366452	0.0353152	0.0353557	827
7	138493061	rs896185	0.3966	C	G	-0.0055	0.0009	6.185e-09	6.11111	0.0366452	0.0353152	0.0353557	827
7	138497116	rs6467807	0.3986	T	C	-0.0055	0.0009	8.327e-09	6.11111	0.0366452	0.0353152	0.0353557	827
7	138502561	rs6951567	0.3976	T	C	-0.0055	0.0009	6.208e-09	6.11111	0.0366452	0.0353152	0.0353557	827
7	138497794	rs12670097	0.3986	T	C	-0.0055	0.0009	7.673e-09	6.11111	0.0366452	0.0353152	0.0353557	827
7	138494176	rs10435432	0.3976	A	G	-0.0055	0.0009	6.37e-09	6.11111	0.0366452	0.0353152	0.0353557	827
7	138490993	rs10954628	0.3996	T	G	-0.0054	0.0009	1.033e-08	6	0.01911	0.0180228	0.0180541	827
7	138485954	rs6945259	0.3817	T	G	0.0059	0.001	1.729e-09	5.9	0.0107452	0.00994216	0.00996461	827
7	138487145	rs2354376	0.3807	A	C	0.0059	0.001	6.801e-10	5.9	0.0107452	0.00994216	0.00996461	827
8	141667379	rs11781059	0.4811	C	G	-0.0063	0.001	3.046e-10	6.3	0.13009	0.137397	0.137219	934
8	141667378	rs11774042	0.4821	A	G	0.0062	0.001	4.568e-10	6.2	0.0710546	0.0735549	0.0734996	934
8	141701299	rs12156228	0.4423	T	G	-0.0068	0.0011	8.971e-11	6.18182	0.0637219	0.0657263	0.0656833	934
8	141666010	rs11784281	0.4811	T	C	-0.0061	0.001	7.349e-10	6.1	0.039187	0.0397729	0.0397644	934
8	141653884	rs13255188	0.4861	A	G	-0.0061	0.001	8.067e-10	6.1	0.039187	0.0397729	0.0397644	934
8	141667221	rs11784581	0.4811	A	T	-0.0061	0.001	6.17e-10	6.1	0.039187	0.0397729	0.0397644	934
8	141656518	rs11775575	0.4801	T	C	0.0061	0.001	7.894e-10	6.1	0.039187	0.0397729	0.0397644	934
8	141655112	rs28605671	0.4811	T	G	-0.0061	0.001	7.646e-10	6.1	0.039187	0.0397729	0.0397644	934
8	141665197	rs13274713	0.4811	A	T	0.0061	0.001	7.498e-10	6.1	0.039187	0.0397729	0.0397644	934
8	141689186	rs13253419	0.4821	T	C	-0.006	0.001	1.499e-09	6	0.021822	0.0217221	0.021729	934
8	141687200	rs13268718	0.4732	T	G	-0.0054	0.0009	7.467e-09	6	0.021822	0.0217221	0.021729	934
8	141701476	rs7820179	0.4771	T	C	0.0054	0.0009	8.121e-09	6	0.021822	0.0217221	0.021729	934
8	141677470	rs11166992	0.4811	T	C	0.0053	0.0009	1.468e-08	5.88889	0.0115166	0.0112234	0.0112334	934
8	141671629	rs10283164	0.4811	A	C	0.0053	0.0009	1.441e-08	5.88889	0.0115166	0.0112234	0.0112334	934
8	141666413	rs11166991	0.4781	T	C	0.0053	0.0009	1.465e-08	5.88889	0.0115166	0.0112234	0.0112334	934
8	141688972	rs4413752	0.4811	T	C	0.0053	0.0009	1.522e-08	5.88889	0.0115166	0.0112234	0.0112334	934
8	141667476	rs11774060	0.4811	A	G	0.0053	0.0009	1.132e-08	5.88889	0.0115166	0.0112234	0.0112334	934
8	141668860	rs7460	0.4811	A	T	-0.0053	0.0009	1.401e-08	5.88889	0.0115166	0.0112234	0.0112334	934
8	141670266	rs10088475	0.4811	T	C	-0.0053	0.0009	1.439e-08	5.88889	0.0115166	0.0112234	0.0112334	934
8	141671534	rs10282830	0.4811	A	G	-0.0053	0.0009	1.446e-08	5.88889	0.0115166	0.0112234	0.0112334	934
8	141685774	rs13278258	0.4811	A	G	-0.0053	0.0009	1.476e-08	5.88889	0.0115166	0.0112234	0.0112334	934
8	141679385	rs13268978	0.4811	T	C	0.0053	0.0009	1.387e-08	5.88889	0.0115166	0.0112234	0.0112334	934
8	141685506	rs13249806	0.4811	T	C	-0.0053	0.0009	1.379e-08	5.88889	0.0115166	0.0112234	0.0112334	934
8	141672565	rs10107434	0.4801	T	C	0.0053	0.0009	1.534e-08	5.88889	0.0115166	0.0112234	0.0112334	934
8	141665372	rs13267705	0.4811	A	C	-0.0053	0.0009	1.496e-08	5.88889	0.0115166	0.0112234	0.0112334	934
8	141674370	rs1850436	0.4811	T	C	-0.0053	0.0009	1.426e-08	5.88889	0.0115166	0.0112234	0.0112334	934
8	141679817	rs10283368	0.4811	T	C	-0.0053	0.0009	1.623e-08	5.88889	0.0115166	0.0112234	0.0112334	934
8	141675931	rs13273096	0.4811	T	C	0.0053	0.0009	1.537e-08	5.88889	0.0115166	0.0112234	0.0112334	934
8	141692794	rs9644447	0.4761	T	C	0.0053	0.0009	1.514e-08	5.88889	0.0115166	0.0112234	0.0112334	934
8	141673416	rs13275969	0.4811	C	G	-0.0053	0.0009	1.369e-08	5.88889	0.0115166	0.0112234	0.0112334	934
8	141635329	rs1962104	0.4334	T	C	-0.0053	0.0009	1.644e-08	5.88889	0.0115166	0.0112234	0.0112334	934
8	141663972	rs11166990	0.4801	A	G	0.0053	0.0009	1.209e-08	5.88889	0.0115166	0.0112234	0.0112334	934
8	141661716	rs11166989	0.4811	T	C	0.0053	0.0009	1.345e-08	5.88889	0.0115166	0.0112234	0.0112334	934
8	141661630	rs11166987	0.4811	T	C	0.0053	0.0009	1.473e-08	5.88889	0.0115166	0.0112234	0.0112334	934
8	141635340	rs1806536	0.4304	A	G	-0.0053	0.0009	2.167e-08	5.88889	0.0115166	0.0112234	0.0112334	934
8	141700117	rs13266066	0.4841	T	C	0.0053	0.0009	1.742e-08	5.88889	0.0115166	0.0112234	0.0112334	934
8	141656396	rs11775532	0.4871	T	C	0.0053	0.0009	1.693e-08	5.88889	0.0115166	0.0112234	0.0112334	934
8	141703595	rs10875457	0.4851	A	G	0.0053	0.0009	1.838e-08	5.88889	0.0115166	0.0112234	0.0112334	934
8	141652804	rs56329404	0.4712	A	G	-0.0053	0.0009	1.659e-08	5.88889	0.0115166	0.0112234	0.0112334	934
8	141740266	rs56352956	0.4751	A	G	-0.0058	0.001	5.432e-09	-5.8	0.00696636	0.00667665	0.00668567	934
8	141690643	rs10103745	0.4811	A	C	-0.0052	0.0009	2.043e-08	5.77778	0.00615099	0.00587089	0.00587947	934
8	141654658	rs13264524	0.4771	A	G	-0.0052	0.0009	2.452e-08	5.77778	0.00615099	0.00587089	0.00587947	934
8	141692004	rs9324533	0.4831	T	C	0.0052	0.0009	2.678e-08	5.77778	0.00615099	0.00587089	0.00587947	934
8	141692020	rs9324534	0.4592	A	G	-0.0052	0.0009	3.1e-08	5.77778	0.00615099	0.00587089	0.00587947	934
8	141687894	rs13262271	0.4821	T	C	0.0052	0.0009	2.728e-08	5.77778	0.00615099	0.00587089	0.00587947	934
8	141693261	rs11995103	0.4841	C	G	0.0052	0.0009	2.432e-08	5.77778	0.00615099	0.00587089	0.00587947	934
8	141689414	rs11780289	0.4821	A	G	0.0052	0.0009	2.195e-08	5.77778	0.00615099	0.00587089	0.00587947	934
8	141655238	rs13254707	0.4801	C	G	-0.0052	0.0009	2.35e-08	5.77778	0.00615099	0.00587089	0.00587947	934
8	141693089	rs11995049	0.4841	A	G	0.0052	0.0009	2.228e-08	5.77778	0.00615099	0.00587089	0.00587947	934
8	141656755	rs13266116	0.4811	T	C	0.0052	0.0009	2.044e-08	5.77778	0.00615099	0.00587089	0.00587947	934
8	141698451	rs10089107	0.4841	T	C	-0.0052	0.0009	3.193e-08	5.77778	0.00615099	0.00587089	0.00587947	934
8	91376248	rs150903480	0.0099	A	G	-0.0246	0.0044	2.697e-08	-5.59091	0.582248	0.574901	0.601173	906
8	90986115	rs573992123	0.001	A	G	-0.0545	0.0101	7.638e-08	-5.39604	0.206648	0.197143	0.206346	906
8	91352376	rs200089766	0.0099	A	T	0.0247	0.0047	1.147e-07	-5.25532	0.100066	0.0931925	0.0976067	906
8	91261360	rs191045403	0.001	A	G	-0.0511	0.0105	1.044e-06	-4.86667	0.014917	0.0130414	0.0136826	906
8	91228721	rs146654197	0.0089	A	G	-0.022	0.0046	1.404e-06	-4.78261	0.0100751	0.00869424	0.00912502	906
8	91352000	rs7840137	0.0417	T	C	0.0131	0.0028	4.359e-06	-4.67857	0.00625784	0.00531539	0.00558116	906
8	91378860	rs10956606	0.0398	T	C	-0.014	0.003	3.87e-06	-4.66667	0.0059299	0.00502784	0.00527949	906
8	91009453	rs143583943	0.008	A	G	0.0189	0.0041	3.858e-06	-4.60976	0.00459324	0.00386161	0.00405582	906
8	91373772	rs73312787	0.0398	A	G	0.0136	0.003	6.329e-06	-4.53333	0.00327565	0.00272313	0.00286097	906
8	91380858	rs11991337	0.0398	A	T	-0.0136	0.003	6.144e-06	-4.53333	0.00327565	0.00272313	0.00286097	906
8	91391639	rs146570227	0.0398	A	G	-0.0136	0.003	6.018e-06	-4.53333	0.00327565	0.00272313	0.00286097	906
8	91389971	rs138385012	0.0398	A	C	-0.0136	0.003	5.945e-06	-4.53333	0.00327565	0.00272313	0.00286097	906
8	91146590	rs140715681	0.0089	A	C	-0.019	0.0042	6.869e-06	-4.52381	0.00314176	0.00260821	0.00274033	906
8	91062156	rs184959407	0.007	A	G	0.0188	0.0042	6.393e-06	-4.47619	0.00255341	0.00210522	0.00221228	906
8	91395016	rs12677080	0.0398	A	T	0.0134	0.003	8.996e-06	-4.46667	0.00245033	0.00201747	0.00212014	906
8	91356243	rs7825634	0.0398	A	T	-0.0134	0.003	8.241e-06	-4.46667	0.00245033	0.00201747	0.00212014	906
8	90979024	rs142789863	0.007	T	C	0.0187	0.0042	7.986e-06	-4.45238	0.00230384	0.00189298	0.00198942	906
8	91372499	rs7830901	0.0398	T	C	-0.0133	0.003	1.128e-05	-4.43333	0.0021227	0.0017394	0.00182816	906
8	91397209	rs2205153	0.0437	A	T	0.0126	0.0029	1.757e-05	-4.34483	0.00145761	0.00117958	0.0012402	906
8	91344969	rs73312731	0.0398	T	C	-0.0125	0.003	2.561e-05	-4.16667	0.000699855	0.000552723	0.000581511	906
8	91343774	rs12542044	0.0398	A	G	-0.0125	0.003	2.245e-05	-4.16667	0.000699855	0.000552723	0.000581511	906
8	91336903	rs12546505	0.0408	C	G	0.0124	0.003	3.029e-05	-4.13333	0.000612173	0.000481329	0.00050646	906
8	91342392	rs112644149	0.0398	T	C	-0.0124	0.003	2.621e-05	-4.13333	0.000612173	0.000481329	0.00050646	906
8	91340510	rs12543683	0.0398	A	G	-0.0124	0.003	2.768e-05	-4.13333	0.000612173	0.000481329	0.00050646	906
8	91340761	rs12543750	0.0398	A	G	-0.0124	0.003	2.767e-05	-4.13333	0.000612173	0.000481329	0.00050646	906
8	91341019	rs57808255	0.0398	T	C	-0.0124	0.003	2.828e-05	-4.13333	0.000612173	0.000481329	0.00050646	906
8	91341129	rs11996534	0.0398	A	C	-0.0124	0.003	2.869e-05	-4.13333	0.000612173	0.000481329	0.00050646	906
8	91343490	rs73312729	0.0398	T	C	0.0124	0.003	2.611e-05	-4.13333	0.000612173	0.000481329	0.00050646	906
8	91334872	rs6989642	0.0408	A	G	-0.0123	0.003	3.722e-05	-4.1	0.000536053	0.000419623	0.000441585	906
8	91345900	rs7003176	0.0398	A	C	0.0123	0.003	2.921e-05	-4.1	0.000536053	0.000419623	0.000441585	906
8	91357862	rs4560835	0.0408	A	G	-0.0123	0.003	3.006e-05	-4.1	0.000536053	0.000419623	0.000441585	906
8	91620668	rs77630750	0.0358	C	G	0.0102	0.0025	5.54e-05	-4.08	0.000495258	0.00038667	0.000406937	906
8	91097628	rs530292925	0.008	T	G	0.0179	0.0044	3.848e-05	-4.06818	0.000472713	0.000368497	0.000387828	906
8	91357816	rs4551412	0.0447	A	C	-0.0117	0.0029	4.598e-05	-4.03448	0.000414212	0.000321479	0.000338384	906
8	91346379	rs6984328	0.0398	T	C	-0.0121	0.003	4.534e-05	-4.03333	0.000412358	0.000319993	0.00033682	906
8	91450941	rs199514702	0.0109	A	G	0.0165	0.0041	5.28e-05	-4.02439	0.000398229	0.00030867	0.000324913	906
8	91336731	rs10956588	0.0408	T	C	0.012	0.003	5.438e-05	-4	0.00036225	0.000279901	0.000294654	906
8	91598346	rs28400375	0.0368	A	T	-0.0096	0.0024	8.95e-05	-4	0.00036225	0.000279901	0.000294654	906
8	91357489	rs73312758	0.0447	A	T	0.0116	0.0029	5.483e-05	-4	0.00036225	0.000279901	0.000294654	906
8	91598135	rs11987848	0.0368	A	C	-0.0096	0.0024	8.902e-05	-4	0.00036225	0.000279901	0.000294654	906
8	91627960	rs1079391	0.0358	A	C	-0.01	0.0025	6.686e-05	-4	0.00036225	0.000279901	0.000294654	906
8	90924078	rs58573572	0.0288	A	G	0.0104	0.0026	8.066e-05	-4	0.00036225	0.000279901	0.000294654	906
8	91407044	rs371424546	0.0139	T	C	-0.0155	0.0039	7.559e-05	-3.97436	0.000328129	0.000252704	0.000266048	906
8	91365689	rs112866978	0.0398	T	C	0.0131	0.0033	6.655e-05	-3.9697	0.000322302	0.000248068	0.000261172	906
8	91346456	rs7004083	0.0398	A	G	0.0119	0.003	6.012e-05	-3.96667	0.000318573	0.000245104	0.000258054	906
8	91357760	rs4422814	0.0447	A	C	-0.0115	0.0029	7.535e-05	-3.96552	0.000317171	0.000243989	0.000256881	906
8	90951885	rs79742036	0.0258	A	G	0.0107	0.0027	6.846e-05	-3.96296	0.000314079	0.000241531	0.000254296	906
8	90915127	rs143920400	0.0288	C	G	-0.0103	0.0026	8.476e-05	-3.96154	0.000312368	0.000240172	0.000252866	906
8	90934591	rs58922279	0.0288	T	G	0.0103	0.0026	8.676e-05	-3.96154	0.000312368	0.000240172	0.000252866	906
8	90915111	rs149993601	0.0288	C	G	0.0103	0.0026	8.578e-05	-3.96154	0.000312368	0.000240172	0.000252866	906
8	90931208	rs66854331	0.0288	A	G	0.0103	0.0026	9.065e-05	-3.96154	0.000312368	0.000240172	0.000252866	906
8	90949425	rs13312969	0.0288	A	G	0.0103	0.0026	9.155e-05	-3.96154	0.000312368	0.000240172	0.000252866	906
8	91627410	rs11990535	0.0368	A	G	0.0095	0.0024	9.566e-05	-3.95833	0.000308555	0.000237144	0.00024968	906
8	91602294	rs73692599	0.0368	A	G	0.0095	0.0024	9.972e-05	-3.95833	0.000308555	0.000237144	0.00024968	906
8	91602073	rs111493070	0.0368	T	C	0.0095	0.0024	9.998e-05	-3.95833	0.000308555	0.000237144	0.00024968	906
8	91620564	rs6986783	0.0368	A	T	-0.0095	0.0024	0.0001028	-3.95833	0.000308555	0.000237144	0.00024968	906
8	91592398	rs73692593	0.0368	A	G	0.0095	0.0024	0.0001047	-3.95833	0.000308555	0.000237144	0.00024968	906
8	91591180	rs73692553	0.0368	A	C	-0.0095	0.0024	9.805e-05	-3.95833	0.000308555	0.000237144	0.00024968	906
8	91591863	rs11995946	0.0368	T	C	-0.0095	0.0024	0.000108	-3.95833	0.000308555	0.000237144	0.00024968	906
8	90908636	rs60938698	0.0308	A	G	0.0102	0.0026	0.0001102	-3.92308	0.00026974	0.000206388	0.000217325	906
8	90899440	rs16901430	0.0288	A	G	-0.0102	0.0026	0.0001148	-3.92308	0.00026974	0.000206388	0.000217325	906
8	90894988	rs16901369	0.0288	T	C	0.0102	0.0026	0.0001154	-3.92308	0.00026974	0.000206388	0.000217325	906
8	91592319	rs73692592	0.0368	A	C	0.0094	0.0024	0.0001157	-3.91667	0.000263261	0.000201268	0.000211938	906
8	91587243	rs10104794	0.0368	T	C	-0.0094	0.0024	0.0001254	-3.91667	0.000263261	0.000201268	0.000211938	906
8	91589058	rs10112324	0.0368	T	C	-0.0094	0.0024	0.0001227	-3.91667	0.000263261	0.000201268	0.000211938	906
8	91589281	rs57435451	0.0368	C	G	0.0094	0.0024	0.000132	-3.91667	0.000263261	0.000201268	0.000211938	906
8	91589535	rs61206785	0.0368	A	T	-0.0094	0.0024	0.0001262	-3.91667	0.000263261	0.000201268	0.000211938	906
8	91587103	rs10103696	0.0368	A	G	-0.0094	0.0024	0.0001194	-3.91667	0.000263261	0.000201268	0.000211938	906
8	91599164	rs7814269	0.0368	T	C	-0.0094	0.0024	0.000117	-3.91667	0.000263261	0.000201268	0.000211938	906
8	91592086	rs11988668	0.0368	T	G	-0.0094	0.0024	0.0001177	-3.91667	0.000263261	0.000201268	0.000211938	906
8	91592260	rs73692557	0.0368	C	G	-0.0094	0.0024	0.0001116	-3.91667	0.000263261	0.000201268	0.000211938	906
8	91592261	rs73692591	0.0368	A	T	0.0094	0.0024	0.0001195	-3.91667	0.000263261	0.000201268	0.000211938	906
8	91761220	rs79670411	0.0159	T	C	-0.0137	0.0035	9.042e-05	-3.91429	0.000260897	0.0001994	0.000209974	906
8	91779939	rs142090847	0.0159	A	G	-0.0137	0.0035	8.803e-05	-3.91429	0.000260897	0.0001994	0.000209974	906
8	91725027	rs147694742	0.0159	C	G	-0.0137	0.0035	8.772e-05	-3.91429	0.000260897	0.0001994	0.000209974	906
8	91702388	rs141467163	0.0159	C	G	0.0129	0.0033	7.617e-05	-3.90909	0.000255817	0.00019539	0.000205754	906
8	90949166	rs13312970	0.0308	C	G	-0.0105	0.0027	8.064e-05	-3.88889	0.000237043	0.000180593	0.000190185	906
8	91779341	rs80257880	0.0159	T	C	0.0136	0.0035	0.0001014	-3.88571	0.000234229	0.000178379	0.000187855	906
8	90910262	rs58321776	0.0308	T	C	-0.0101	0.0026	0.000116	-3.88462	0.000233264	0.000177619	0.000187056	906
8	90923519	rs9656966	0.0328	A	G	-0.0101	0.0026	0.0001047	-3.88462	0.000233264	0.000177619	0.000187056	906
8	90912728	rs73304476	0.0308	T	C	0.0101	0.0026	0.0001122	-3.88462	0.000233264	0.000177619	0.000187056	906
8	90897702	rs73304457	0.0288	T	C	0.0101	0.0026	0.0001172	-3.88462	0.000233264	0.000177619	0.000187056	906
8	90899367	rs60259111	0.0288	T	C	0.0101	0.0026	0.0001182	-3.88462	0.000233264	0.000177619	0.000187056	906
8	90924712	rs79301178	0.0278	C	G	-0.0101	0.0026	0.0001251	-3.88462	0.000233264	0.000177619	0.000187056	906
8	90921349	rs73304487	0.0328	A	G	0.0097	0.0025	0.000123	-3.88	0.000229254	0.000174465	0.000183737	906
8	91641098	rs11985696	0.0368	T	C	0.0093	0.0024	0.0001483	-3.875	0.000224993	0.000171116	0.000180213	906
8	91583943	rs11993257	0.0358	C	G	0.0093	0.0024	0.0001518	-3.875	0.000224993	0.000171116	0.000180213	906
8	91644356	rs11997798	0.0368	T	C	0.0093	0.0024	0.000127	-3.875	0.000224993	0.000171116	0.000180213	906
8	90902504	rs16901433	0.0278	T	C	0.01	0.0026	0.0001598	-3.84615	0.000202009	0.000153086	0.00016124	906
8	90903424	rs10096580	0.0308	T	C	0.01	0.0026	9.123e-05	-3.84615	0.000202009	0.000153086	0.00016124	906
8	90951053	rs10504885	0.0328	A	C	-0.01	0.0026	0.0001007	-3.84615	0.000202009	0.000153086	0.00016124	906
8	90900624	rs77037087	0.0278	A	G	-0.01	0.0026	0.0001594	-3.84615	0.000202009	0.000153086	0.00016124	906
8	91605205	rs78416819	0.0368	A	G	0.0096	0.0025	9.266e-05	-3.84	0.000197438	0.000149509	0.000157476	906
8	91599959	rs77783334	0.0368	T	C	-0.0096	0.0025	9.962e-05	-3.84	0.000197438	0.000149509	0.000157476	906
8	90905740	rs73304468	0.0328	T	C	-0.0099	0.0026	0.0001099	-3.80769	0.000175192	0.000132137	0.000139193	906
8	91587326	rs11989024	0.0368	A	G	-0.0095	0.0025	0.0001176	-3.8	0.000170301	0.000128327	0.000135184	906
8	91602327	rs77046000	0.0358	T	C	0.0095	0.0025	0.0001204	-3.8	0.000170301	0.000128327	0.000135184	906
8	91613630	rs113221523	0.0358	T	C	0.0095	0.0025	0.000111	-3.8	0.000170301	0.000128327	0.000135184	906
8	91607531	rs74673743	0.0358	A	G	-0.0095	0.0025	0.0001035	-3.8	0.000170301	0.000128327	0.000135184	906
8	91608795	rs6989081	0.0358	T	C	0.0095	0.0025	0.0001033	-3.8	0.000170301	0.000128327	0.000135184	906
8	91587046	rs80301682	0.0368	T	C	0.0095	0.0025	0.0001182	-3.8	0.000170301	0.000128327	0.000135184	906
8	91616568	rs11985567	0.0358	T	C	0.0095	0.0025	0.0001072	-3.8	0.000170301	0.000128327	0.000135184	906
8	91609056	rs7007768	0.0358	T	C	-0.0095	0.0025	0.0001172	-3.8	0.000170301	0.000128327	0.000135184	906
8	91608540	rs6988748	0.0358	T	C	0.0095	0.0025	0.0001028	-3.8	0.000170301	0.000128327	0.000135184	906
8	91855508	rs117602632	0.0169	A	G	-0.0132	0.0035	0.0001643	-3.77143	0.000153378	0.000115174	0.000121339	906
8	90924948	rs6996173	0.0328	T	C	0.0098	0.0026	0.0001301	-3.76923	0.000152153	0.000114223	0.000120339	906
8	90951547	rs9297757	0.0328	A	C	-0.0098	0.0026	0.000178	-3.76923	0.000152153	0.000114223	0.000120339	906
8	90951536	rs10090863	0.0288	T	C	0.0098	0.0026	0.0002237	-3.76923	0.000152153	0.000114223	0.000120339	906
8	91623498	rs116151633	0.0358	A	G	0.0094	0.0025	0.0001295	-3.76	0.000147122	0.000110323	0.000116233	906
8	91626832	rs6990667	0.0358	A	C	0.0094	0.0025	0.0001335	-3.76	0.000147122	0.000110323	0.000116233	906
8	91626994	rs7009339	0.0358	T	C	-0.0094	0.0025	0.0001379	-3.76	0.000147122	0.000110323	0.000116233	906
8	91616468	rs116178271	0.0358	A	G	-0.0094	0.0025	0.000121	-3.76	0.000147122	0.000110323	0.000116233	906
8	91638625	rs76375550	0.0358	T	C	0.0094	0.0025	0.0001253	-3.76	0.000147122	0.000110323	0.000116233	906
8	91614923	rs74341322	0.0358	A	G	-0.0094	0.0025	0.0001284	-3.76	0.000147122	0.000110323	0.000116233	906
8	91640614	rs7829606	0.0358	T	C	0.0094	0.0025	0.0001392	-3.76	0.000147122	0.000110323	0.000116233	906
8	91593924	rs79836677	0.0368	A	G	-0.0094	0.0025	0.0001227	-3.76	0.000147122	0.000110323	0.000116233	906
8	91610639	rs114273283	0.0358	A	G	-0.0094	0.0025	0.0001273	-3.76	0.000147122	0.000110323	0.000116233	906
8	91640002	rs11998205	0.0358	A	T	0.0094	0.0025	0.0001268	-3.76	0.000147122	0.000110323	0.000116233	906
8	90927627	rs28371401	0.0328	T	C	0.0097	0.0026	0.000139	-3.73077	0.000132333	9.88844e-05	0.000104192	906
8	91059965	rs117654098	0.0318	T	C	0.0097	0.0026	0.000177	-3.73077	0.000132333	9.88844e-05	0.000104192	906
8	90940709	rs28486026	0.0328	T	C	0.0097	0.0026	0.0001436	-3.73077	0.000132333	9.88844e-05	0.000104192	906
8	91626963	rs6994951	0.0358	T	G	0.0093	0.0025	0.0001555	-3.72	0.000127294	9.49963e-05	0.000100098	906
8	91591045	rs74391680	0.0358	A	G	-0.0093	0.0025	0.0001459	-3.72	0.000127294	9.49963e-05	0.000100098	906
8	91584671	rs76004212	0.0358	T	C	0.0093	0.0025	0.00017	-3.72	0.000127294	9.49963e-05	0.000100098	906
8	91584563	rs11993444	0.0358	T	C	-0.0093	0.0025	0.0001563	-3.72	0.000127294	9.49963e-05	0.000100098	906
8	90913673	rs73304479	0.0328	A	T	0.0096	0.0026	0.0001635	-3.69231	0.00011526	8.5732e-05	9.03446e-05	906
8	90897584	rs989385	0.0328	A	G	0.0096	0.0026	0.0001801	-3.69231	0.00011526	8.5732e-05	9.03446e-05	906
8	91626072	rs74664134	0.0358	A	G	0.0092	0.0025	0.0001709	-3.68	0.000110309	8.193e-05	8.63416e-05	906
8	91588186	rs11997371	0.0368	T	C	-0.0092	0.0025	0.0001781	-3.68	0.000110309	8.193e-05	8.63416e-05	906
8	91588192	rs11986773	0.0368	A	G	0.0092	0.0025	0.0001787	-3.68	0.000110309	8.193e-05	8.63416e-05	906
8	90902496	rs558414902	0.001	T	C	0.1683	0.0458	0.0002371	3.67467	0.000108238	8.03409e-05	8.46683e-05	906
8	91563869	rs59462227	0.0358	A	C	0.0088	0.0024	0.0003519	-3.66667	0.000105203	7.80148e-05	8.2219e-05	906
8	90981154	rs1805825	0.0258	A	G	0.0099	0.0027	0.0002239	-3.66667	0.000105203	7.80148e-05	8.2219e-05	906
8	91571940	rs56814535	0.0358	A	C	0.0088	0.0024	0.0003353	-3.66667	0.000105203	7.80148e-05	8.2219e-05	906
8	90978830	rs7006318	0.0258	T	C	-0.0099	0.0027	0.0002146	-3.66667	0.000105203	7.80148e-05	8.2219e-05	906
8	90955655	rs3736640	0.0258	A	T	-0.0099	0.0027	0.000228	-3.66667	0.000105203	7.80148e-05	8.2219e-05	906
8	91762271	rs185898466	0.0159	T	C	-0.0128	0.0035	0.0002364	-3.65714	0.000101712	7.53412e-05	7.94039e-05	906
8	91082832	rs1805875	0.0308	T	C	-0.0102	0.0028	0.0002594	-3.64286	9.67077e-05	7.15141e-05	7.53738e-05	906
8	91643355	rs78517611	0.0358	T	C	0.0091	0.0025	0.0001992	-3.64	9.57389e-05	7.07742e-05	7.45945e-05	906
8	91660344	rs11994308	0.0696	T	C	0.0069	0.0019	0.0003683	-3.63158	9.29441e-05	6.86404e-05	7.23476e-05	906
8	91033739	rs79978131	0.0258	A	G	0.0098	0.0027	0.0002391	-3.62963	9.23098e-05	6.81564e-05	7.18379e-05	906
10	73377112	rs143282422	0.005	A	G	0.0315	0.0046	6.267e-12	6.84783	0.979782	0.982367	0.982327	1057
10	63837255	rs2393728	0.3857	A	G	-0.0059	0.0009	4.59e-10	-6.55556	0.219958	0.224934	0.224812	1052
10	63837016	rs2393729	0.3867	T	C	-0.0059	0.0009	3.067e-10	-6.55556	0.219958	0.224934	0.224812	1052
10	63837006	rs2393730	0.3867	A	G	-0.0059	0.0009	3.31e-10	-6.55556	0.219958	0.224934	0.224812	1052
10	63839417	rs4948502	0.3956	T	C	0.0058	0.0009	7.81e-10	-6.44444	0.109353	0.109264	0.109275	1052
10	63830286	rs7090871	0.3817	T	C	0.0056	0.0009	3.624e-09	-6.22222	0.028014	0.026755	0.0267905	1052
10	63831928	rs35809595	0.3817	A	G	-0.0055	0.0009	7.063e-09	-6.11111	0.0144354	0.0134867	0.0135127	1052
10	63835193	rs9633534	0.3817	A	G	-0.0055	0.0009	5.304e-09	-6.11111	0.0144354	0.0134867	0.0135127	1052
10	63836088	rs9633535	0.3827	T	C	-0.0055	0.0009	5.382e-09	-6.11111	0.0144354	0.0134867	0.0135127	1052
10	63835692	rs3740352	0.3817	A	G	0.0055	0.0009	5.592e-09	-6.11111	0.0144354	0.0134867	0.0135127	1052
10	63835015	rs9633557	0.3817	A	C	-0.0055	0.0009	5.499e-09	-6.11111	0.0144354	0.0134867	0.0135127	1052
10	63831501	rs12773075	0.3817	T	G	0.0055	0.0009	6.213e-09	-6.11111	0.0144354	0.0134867	0.0135127	1052
10	63834853	rs9633556	0.3817	C	G	0.0055	0.0009	5.575e-09	-6.11111	0.0144354	0.0134867	0.0135127	1052
10	63834048	rs9633555	0.3817	T	C	-0.0055	0.0009	5.739e-09	-6.11111	0.0144354	0.0134867	0.0135127	1052
10	63832898	rs3740353	0.3817	A	G	-0.0055	0.0009	6.169e-09	-6.11111	0.0144354	0.0134867	0.0135127	1052
10	63832863	rs3740354	0.3817	T	G	0.0055	0.0009	6.141e-09	-6.11111	0.0144354	0.0134867	0.0135127	1052
10	63832279	rs12778514	0.3817	A	G	-0.0055	0.0009	5.722e-09	-6.11111	0.0144354	0.0134867	0.0135127	1052
11	47715487	rs141403654	0.0169	A	T	-0.0217	0.0039	2.524e-08	5.5641	0.162846	0.167288	0.169285	1124
11	47715485	rs147856275	0.0169	T	G	-0.0217	0.0039	2.551e-08	5.5641	0.162846	0.167288	0.169285	1124
11	47410090	rs12422023	0.0249	A	C	0.0165	0.0031	8.782e-08	5.32258	0.045634	0.0449401	0.045529	1124
11	47606306	rs7109918	0.0249	A	C	-0.0165	0.0031	9.106e-08	5.32258	0.045634	0.0449401	0.045529	1124
11	47710013	rs11039339	0.0249	A	G	-0.0165	0.0031	1.062e-07	5.32258	0.045634	0.0449401	0.045529	1124
11	47725536	rs147417006	0.0249	C	G	-0.017	0.0032	7.672e-08	5.3125	0.0433273	0.0425951	0.0431552	1124
11	48105282	rs59134771	0.0249	T	C	-0.0175	0.0033	9.427e-08	5.30303	0.0412704	0.0405075	0.041042	1124
11	47632212	rs60133324	0.0249	A	G	0.0164	0.0031	1.099e-07	5.29032	0.0386681	0.0378713	0.0383733	1124
11	47778529	rs12225433	0.0239	C	G	-0.0164	0.0031	1.239e-07	5.29032	0.0386681	0.0378713	0.0383733	1124
11	47384189	rs141442768	0.0268	T	C	0.0164	0.0031	1.062e-07	5.29032	0.0386681	0.0378713	0.0383733	1124
11	47509017	rs10838721	0.0268	A	G	-0.0158	0.003	1.671e-07	5.26667	0.0342672	0.0334267	0.0338734	1124
11	47440244	rs138795369	0.0249	T	G	-0.0163	0.0031	1.724e-07	5.25806	0.0327985	0.0319476	0.0323758	1124
11	47782197	rs7109443	0.0239	A	G	0.0168	0.0032	1.211e-07	5.25	0.031481	0.0306224	0.0310341	1124
11	47414842	rs185251440	0.0249	T	C	0.0162	0.0031	1.92e-07	5.22581	0.027848	0.0269784	0.0273442	1124
11	47916249	rs146771151	0.0239	A	T	0.016	0.0031	3.781e-07	5.16129	0.0201365	0.0192988	0.0195662	1124
11	47428369	rs10838707	0.0249	T	C	0.016	0.0031	1.954e-07	5.16129	0.0201365	0.0192988	0.0195662	1124
11	47984490	rs7104078	0.0249	T	C	0.0159	0.0031	2.995e-07	-5.12903	0.0171488	0.016348	0.0165769	1124
11	47396703	rs4752830	0.0268	A	G	0.0159	0.0031	2.399e-07	-5.12903	0.0171488	0.016348	0.0165769	1124
11	47885906	rs78796500	0.0239	A	C	0.0159	0.0031	2.587e-07	5.12903	0.0171488	0.016348	0.0165769	1124
11	47386707	rs61468175	0.0268	T	C	0.0158	0.0031	2.943e-07	5.09677	0.0146191	0.0138628	0.014059	1124
11	47941678	rs11039455	0.0239	A	G	0.0157	0.0031	4.118e-07	5.06452	0.0124752	0.0117676	0.0119359	1124
11	47909274	rs2046378	0.0249	A	T	0.0157	0.0031	4.137e-07	5.06452	0.0124752	0.0117676	0.0119359	1124
11	47822163	rs138016147	0.0239	T	C	0.0167	0.0033	3.118e-07	5.06061	0.0122385	0.0115371	0.0117022	1124
11	48212054	rs146970849	0.0229	T	C	0.0156	0.0031	5.709e-07	5.03226	0.0106564	0.00999954	0.0101439	1124
11	48040261	rs117503747	0.0229	T	C	0.0161	0.0032	6.847e-07	5.03125	0.0106042	0.00994896	0.0100926	1124
11	47461003	rs7130107	0.0249	T	C	0.016	0.0032	4.187e-07	5	0.00911193	0.00850593	0.00862996	1124
11	57735006	rs147893329	0.0099	C	G	0.0276	0.0048	8.171e-09	5.75	0.4444	0.443133	0.449107	1127
11	57735004	rs144725676	0.0099	A	G	0.0275	0.0048	9.611e-09	5.72917	0.395843	0.393202	0.398545	1127
11	57687100	rs140980633	0.0089	T	G	0.0254	0.0046	3.949e-08	5.52174	0.127983	0.122452	0.124243	1127
11	66401373	rs566673	0.4563	T	G	-0.0051	0.0009	3.407e-08	5.66667	0.487527	0.50652	0.515286	1132
11	66438074	rs12577111	0.4861	A	G	-0.0047	0.0009	3.917e-07	5.22222	0.0468933	0.0450765	0.0459539	1132
11	66358126	rs486584	0.4871	T	C	0.0047	0.0009	4.07e-07	5.22222	0.0468933	0.0450765	0.0459539	1132
11	66402333	rs580910	0.4881	T	C	0.0047	0.0009	4.46e-07	5.22222	0.0468933	0.0450765	0.0459539	1132
11	66451184	rs3741363	0.4861	A	G	0.0046	0.0009	8.055e-07	5.11111	0.0269066	0.0253915	0.0258987	1132
11	66456387	rs2276138	0.4861	T	C	-0.0046	0.0009	5.269e-07	5.11111	0.0269066	0.0253915	0.0258987	1132
11	66372390	rs556759	0.4871	T	C	0.0046	0.0009	1.082e-06	5.11111	0.0269066	0.0253915	0.0258987	1132
11	66372066	rs503250	0.4871	T	C	0.0046	0.0009	6.355e-07	5.11111	0.0269066	0.0253915	0.0258987	1132
11	66348503	rs692892	0.4881	T	C	0.0046	0.0009	5.651e-07	5.11111	0.0269066	0.0253915	0.0258987	1132
11	66458696	rs12804382	0.4861	T	C	0.0045	0.0009	1.293e-06	5	0.0156242	0.0144806	0.0147771	1132
11	66362997	rs498045	0.4871	A	G	-0.0045	0.0009	9.715e-07	5	0.0156242	0.0144806	0.0147771	1132
11	66437010	rs12417769	0.4861	T	C	0.0045	0.0009	1.095e-06	5	0.0156242	0.0144806	0.0147771	1132
11	66418063	rs577023	0.4871	A	G	0.0045	0.0009	1.189e-06	5	0.0156242	0.0144806	0.0147771	1132
11	66449905	rs4930387	0.4821	A	G	-0.0045	0.0009	1.063e-06	5	0.0156242	0.0144806	0.0147771	1132
11	66400480	rs535211	0.4881	T	C	0.0045	0.0009	1.163e-06	5	0.0156242	0.0144806	0.0147771	1132
11	66387094	rs477557	0.4871	T	C	0.0045	0.0009	1.114e-06	5	0.0156242	0.0144806	0.0147771	1132
11	66421976	rs34900764	0.4871	A	T	-0.0045	0.0009	1.219e-06	5	0.0156242	0.0144806	0.0147771	1132
11	66469032	rs532439	0.2525	T	C	-0.0054	0.0011	1.215e-06	4.90909	0.0101045	0.00923028	0.00942303	1132
11	66414818	rs474602	0.4871	A	T	0.0044	0.0009	2.602e-06	4.88889	0.00918167	0.00836069	0.00853602	1132
11	66483265	rs12805133	0.4493	A	G	-0.0044	0.0009	2.147e-06	4.88889	0.00918167	0.00836069	0.00853602	1132
11	66369211	rs1791684	0.4881	T	G	-0.0044	0.0009	2.132e-06	4.88889	0.00918167	0.00836069	0.00853602	1132
11	66328095	rs1815739	0.4344	T	C	0.0042	0.0009	7.022e-06	-4.66667	0.00328652	0.00289225	0.00295565	1132
11	66419554	rs481296	0.2783	T	C	0.0051	0.0011	1.702e-06	4.63636	0.00286748	0.00251208	0.00256746	1132
11	66381517	rs12795774	0.2783	T	C	-0.0051	0.0011	1.584e-06	4.63636	0.00286748	0.00251208	0.00256746	1132
11	66399681	rs484262	0.2793	A	G	0.0051	0.0011	1.596e-06	4.63636	0.00286748	0.00251208	0.00256746	1132
11	66448044	rs1987169	0.2724	A	G	-0.0051	0.0011	2.702e-06	4.63636	0.00286748	0.00251208	0.00256746	1132
11	66414915	rs624561	0.2783	T	C	0.0051	0.0011	1.682e-06	4.63636	0.00286748	0.00251208	0.00256746	1132
11	66327673	rs1671064	0.4394	A	G	-0.0041	0.0009	8.373e-06	-4.55556	0.00200182	0.0017329	0.00177168	1132
11	66338118	rs560556	0.4503	A	G	0.0041	0.0009	1.054e-05	-4.55556	0.00200182	0.0017329	0.00177168	1132
11	66679738	rs10791894	0.4592	T	C	0.0041	0.0009	1.514e-05	-4.55556	0.00200182	0.0017329	0.00177168	1132
11	66351549	rs4277117	0.2753	T	C	0.0049	0.0011	4.832e-06	4.45455	0.00128882	0.00109947	0.00112453	1132
11	66456933	rs508996	0.2783	T	C	0.0049	0.0011	3.747e-06	4.45455	0.00128882	0.00109947	0.00112453	1132
11	66331458	rs572846	0.4503	A	G	0.004	0.0009	1.434e-05	-4.44444	0.00123397	0.00105116	0.00107516	1132
11	66680543	rs4930394	0.4592	T	C	0.004	0.0009	1.61e-05	-4.44444	0.00123397	0.00105116	0.00107516	1132
11	66324583	rs678397	0.4503	T	C	0.004	0.0009	1.737e-05	-4.44444	0.00123397	0.00105116	0.00107516	1132
11	66324762	rs677488	0.4503	T	C	-0.004	0.0009	1.838e-05	-4.44444	0.00123397	0.00105116	0.00107516	1132
11	66628249	rs2513658	0.4185	A	G	0.004	0.0009	1.941e-05	4.44444	0.00123397	0.00105116	0.00107516	1132
11	66718431	rs1530891	0.4622	T	C	0.004	0.0009	1.521e-05	4.44444	0.00123397	0.00105116	0.00107516	1132
11	66340968	rs3018318	0.4473	A	G	0.004	0.0009	1.549e-05	-4.44444	0.00123397	0.00105116	0.00107516	1132
11	66634397	rs7948839	0.2863	T	C	-0.0044	0.001	2.951e-05	-4.4	0.00102025	0.000863632	0.0008835	1132
11	66825628	rs4930407	0.4394	A	G	-0.0039	0.0009	2.297e-05	4.33333	0.000769785	0.000645546	0.000660563	1132
11	118480223	rs67307131	0.3529	T	C	-0.0079	0.001	4.619e-15	7.9	0.942545	0.949573	0.949393	1166
11	118480115	rs12803321	0.3569	C	G	0.0074	0.001	9.071e-14	7.4	0.0232738	0.0207421	0.0208077	1166
11	88943035	rs72963168	0.2346	T	C	-0.0094	0.001	3.726e-19	9.4	0.566822	0.586152	0.585638	1144
11	89017961	rs1126809	0.2525	A	G	0.0093	0.001	2.152e-20	9.3	0.22936	0.230196	0.230182	1144
11	89035134	rs11018564	0.3658	T	C	-0.0082	0.0009	5.81e-18	9.11111	0.042637	0.0404774	0.0405366	1144
11	89053302	rs7950615	0.2903	A	G	0.009	0.001	1.771e-19	9	0.0161045	0.0148045	0.0148393	1144
11	88977364	rs10501698	0.2763	A	G	0.009	0.001	2.012e-18	9	0.0161045	0.0148045	0.0148393	1144
11	89011046	rs1393350	0.2435	A	G	0.009	0.001	1.242e-18	9	0.0161045	0.0148045	0.0148393	1144
11	89033269	rs1954772	0.2992	T	C	0.0089	0.001	1.231e-19	8.9	0.00677375	0.00605118	0.00607014	1144
11	89058101	rs11018578	0.2893	T	C	-0.0089	0.001	3.753e-19	8.9	0.00677375	0.00605118	0.00607014	1144
11	89035476	rs12286459	0.3012	T	C	0.0089	0.001	2.084e-17	8.9	0.00677375	0.00605118	0.00607014	1144
11	89057348	rs3829229	0.2903	A	G	0.0089	0.001	4.887e-19	8.9	0.00677375	0.00605118	0.00607014	1144
11	89028043	rs10830253	0.3022	T	G	-0.0089	0.001	1.717e-19	8.9	0.00677375	0.00605118	0.00607014	1144
11	89037064	rs1847140	0.3022	A	G	-0.0089	0.001	1.564e-19	8.9	0.00677375	0.00605118	0.00607014	1144
11	89046097	rs34993346	0.2903	A	G	-0.0089	0.001	2.662e-19	8.9	0.00677375	0.00605118	0.00607014	1144
11	89051880	rs11018572	0.3429	T	C	0.0089	0.001	4.646e-18	8.9	0.00677375	0.00605118	0.00607014	1144
11	89052162	rs10830259	0.3449	C	G	0.0089	0.001	3.928e-18	8.9	0.00677375	0.00605118	0.00607014	1144
11	89018440	rs1827430	0.3777	A	G	-0.008	0.0009	4.822e-17	8.88889	0.00615598	0.00548195	0.0054996	1144
12	5700207	rs56290734	0.2087	T	C	0.006	0.0011	8.966e-08	5.45455	0.184801	0.183398	0.189426	1185
12	5698378	rs56017041	0.2058	C	G	0.0059	0.0011	1.934e-07	5.36364	0.11483	0.112172	0.115909	1185
12	5699397	rs7312488	0.2078	C	G	0.0059	0.0011	2.028e-07	5.36364	0.11483	0.112172	0.115909	1185
12	5706259	rs56331334	0.2058	T	C	-0.0059	0.0011	2.116e-07	5.36364	0.11483	0.112172	0.115909	1185
12	5712019	rs7315619	0.2068	T	C	0.0058	0.0011	2.669e-07	5.27273	0.0719251	0.069177	0.0715121	1185
12	5711459	rs56115975	0.2058	T	C	0.0058	0.0011	2.628e-07	5.27273	0.0719251	0.069177	0.0715121	1185
12	5707721	rs74654592	0.2058	T	C	0.0058	0.0011	2.489e-07	5.27273	0.0719251	0.069177	0.0715121	1185
12	5710459	rs7971584	0.2058	A	G	0.0058	0.0011	2.351e-07	5.27273	0.0719251	0.069177	0.0715121	1185
12	5698059	rs7308729	0.2058	T	C	0.0058	0.0011	3.1e-07	5.27273	0.0719251	0.069177	0.0715121	1185
12	5711707	rs7297426	0.2068	A	G	-0.0058	0.0011	2.701e-07	5.27273	0.0719251	0.069177	0.0715121	1185
12	5711247	rs764220	0.34	A	G	-0.0046	0.001	2.772e-06	-4.6	0.00289282	0.00250066	0.00259259	1185
12	5709162	rs7136535	0.34	T	G	0.0046	0.001	3.383e-06	-4.6	0.00289282	0.00250066	0.00259259	1185
12	5707709	rs1861585	0.3459	A	G	0.0046	0.001	2.657e-06	-4.6	0.00289282	0.00250066	0.00259259	1185
12	5711486	rs1073842	0.3459	A	G	-0.0046	0.001	2.043e-06	-4.6	0.00289282	0.00250066	0.00259259	1185
12	5703468	rs10774348	0.3598	A	G	-0.0046	0.001	2.572e-06	-4.6	0.00289282	0.00250066	0.00259259	1185
12	5711935	rs4930765	0.34	T	C	-0.0046	0.001	2.93e-06	-4.6	0.00289282	0.00250066	0.00259259	1185
12	5713007	rs4930769	0.34	A	C	0.0045	0.001	4.139e-06	-4.5	0.00186256	0.00158668	0.00164567	1185
12	109898732	rs1558804	0.4583	A	G	-0.0064	0.0009	9.616e-12	7.11111	0.296322	0.300793	0.300673	1245
12	109896165	rs7313797	0.4583	T	C	-0.0064	0.0009	7.382e-12	7.11111	0.296322	0.300793	0.300673	1245
12	109905368	rs6606725	0.4583	A	C	0.0063	0.0009	1.259e-11	7	0.138776	0.137372	0.137411	1245
12	109986918	rs888194	0.4573	C	G	-0.0063	0.0009	1.533e-11	7	0.138776	0.137372	0.137411	1245
12	110017125	rs3742015	0.4612	T	C	-0.0062	0.0009	4.796e-11	6.88889	0.0657735	0.0635164	0.0635775	1245
12	110010866	rs12314392	0.4602	A	G	-0.0061	0.0009	5.244e-11	6.77778	0.0315483	0.0297326	0.029781	1245
13	20763620	rs35887622	0.0209	A	G	-0.0217	0.0039	2.593e-08	5.5641	0.791643	0.76405	0.807703	1263
13	20760364	rs117887149	0.0199	A	T	-0.0187	0.0036	2.38e-07	5.19444	0.115578	0.104647	0.110818	1263
13	20778464	rs79812968	0.0179	T	G	-0.0204	0.0041	7.778e-07	4.97561	0.0393765	0.0343998	0.0364641	1263
13	20752079	rs150816169	0.0109	T	C	0.0229	0.0049	2.806e-06	4.67347	0.00960842	0.00800982	0.00850135	1263
13	20774356	rs73431560	0.0706	C	G	-0.0093	0.002	4.683e-06	4.65	0.00864319	0.00717989	0.00762121	1263
13	20810324	rs116855998	0.0139	A	G	-0.0242	0.0053	5.794e-06	4.56604	0.00594404	0.00487667	0.00517818	1263
13	20770529	rs9552102	0.0716	A	T	-0.0091	0.002	7.924e-06	4.55	0.00553811	0.00453297	0.00481354	1263
13	20775997	rs9552104	0.0716	C	G	0.0089	0.002	1.008e-05	4.45	0.00358304	0.00289062	0.00307074	1263
13	20751053	rs77751702	0.0875	T	C	0.0083	0.0019	1.478e-05	4.36842	0.00252982	0.00201747	0.00214386	1263
13	20750612	rs75314887	0.0885	C	G	-0.0082	0.0019	1.704e-05	4.31579	0.00202792	0.00160537	0.00170629	1263
13	20864039	rs151120346	0.0089	A	C	-0.0262	0.0061	1.741e-05	4.29508	0.00186031	0.00146847	0.0015609	1263
13	20802900	rs9552118	0.1799	A	G	-0.0063	0.0015	2.034e-05	4.2	0.00125853	0.000980624	0.00104272	1263
13	20747839	rs12855367	0.1322	A	G	-0.0058	0.0014	5.235e-05	4.14286	0.000999286	0.000772683	0.000821781	1263
13	20742043	rs76834834	0.0825	T	C	0.007	0.0017	5.282e-05	4.11765	0.000903509	0.000696289	0.000740601	1263
13	20793579	rs2065798	0.4344	T	C	0.0036	0.0009	0.0001077	-4	0.000569196	0.000431967	0.000459649	1263
13	20793628	rs2065797	0.4344	T	C	0.0036	0.0009	0.0001048	-4	0.000569196	0.000431967	0.000459649	1263
13	20793744	rs2313485	0.4344	A	G	-0.0036	0.0009	0.0001056	-4	0.000569196	0.000431967	0.000459649	1263
13	20725688	rs7318439	0.0398	A	G	0.0112	0.0028	7.978e-05	4	0.000569196	0.000431967	0.000459649	1263
13	20725831	rs7318803	0.0398	T	G	0.0112	0.0028	7.746e-05	4	0.000569196	0.000431967	0.000459649	1263
13	20765434	rs73431552	0.1531	A	G	0.0055	0.0014	4.932e-05	3.92857	0.000432777	0.00032546	0.000346403	1263
13	20764895	rs9552098	0.1531	T	C	0.0055	0.0014	4.861e-05	3.92857	0.000432777	0.00032546	0.000346403	1263
13	20963289	rs541978031	0.004	T	C	0.0386	0.0102	0.0001605	-3.78431	0.000252623	0.00018661	0.000198715	1263
13	20767309	rs117685390	0.163	A	G	-0.0049	0.0013	0.0002195	3.76923	0.000239075	0.000176279	0.000187723	1263
13	20704256	rs144028427	0.0089	A	G	-0.0188	0.005	0.0001834	3.76	0.00023117	0.00017026	0.000181319	1263
13	20711571	rs187038009	0.0169	A	C	0.0156	0.0042	0.0001963	3.71429	0.000195946	0.000143526	0.000152871	1263
13	20784709	rs73431571	0.0845	A	G	0.0068	0.0019	0.0002614	3.57895	0.000121544	8.76263e-05	9.33722e-05	1263
13	20745843	rs145968457	0.0358	A	G	0.0116	0.0033	0.0004902	3.51515	9.76423e-05	6.98838e-05	7.44812e-05	1263
13	20800312	rs9972088	0.334	T	C	-0.0035	0.001	0.0003549	-3.5	9.27479e-05	6.62675e-05	7.06302e-05	1263
13	20719422	rs7329467	0.1431	T	G	-0.0052	0.0015	0.0003769	3.46667	8.28913e-05	5.90043e-05	6.28952e-05	1263
13	20802678	rs7338303	0.3539	A	C	-0.0038	0.0011	0.0006533	-3.45455	7.95941e-05	5.65809e-05	6.03142e-05	1263
13	20801084	rs945370	0.331	A	G	-0.0034	0.001	0.0004711	-3.4	6.64232e-05	4.6935e-05	5.004e-05	1263
13	20801273	rs945369	0.3221	T	G	0.0034	0.001	0.000506	-3.4	6.64232e-05	4.6935e-05	5.004e-05	1263
13	20825404	rs7982016	0.1491	A	G	-0.0044	0.0013	0.0008801	3.38462	6.3152e-05	4.45487e-05	4.7498e-05	1263
13	20831995	rs12583719	0.1521	T	C	0.0044	0.0013	0.0006688	3.38462	6.3152e-05	4.45487e-05	4.7498e-05	1263
13	20825284	rs74038239	0.1491	A	G	0.0044	0.0013	0.0008285	3.38462	6.3152e-05	4.45487e-05	4.7498e-05	1263
13	20802676	rs7339008	0.3549	A	G	0.0037	0.0011	0.0007989	-3.36364	5.89712e-05	4.15048e-05	4.42554e-05	1263
13	20802859	rs7339428	0.3559	A	G	-0.0037	0.0011	0.0008504	3.36364	5.89712e-05	4.15048e-05	4.42554e-05	1263
13	20825236	rs75456052	0.1491	T	C	0.0043	0.0013	0.0009015	3.30769	4.92287e-05	3.44404e-05	3.67289e-05	1263
13	20815766	rs7319403	0.1451	T	C	0.0043	0.0013	0.001273	3.30769	4.92287e-05	3.44404e-05	3.67289e-05	1263
13	20800039	rs9315400	0.333	T	C	-0.0033	0.001	0.0005948	-3.3	4.80328e-05	3.35764e-05	3.58082e-05	1263
13	20823784	rs537698364	0.001	T	G	-0.0257	0.0078	0.00103	3.29487	4.72532e-05	3.30135e-05	3.52084e-05	1263
13	20740355	rs11147576	0.0726	A	G	0.0069	0.0021	0.0009559	3.28571	4.58954e-05	3.20337e-05	3.41644e-05	1263
13	20802684	rs7339016	0.3559	A	G	0.0036	0.0011	0.001211	-3.27273	4.40425e-05	3.06984e-05	3.27415e-05	1263
13	20802727	rs7337092	0.4483	A	G	0.0036	0.0011	0.001115	3.27273	4.40425e-05	3.06984e-05	3.27415e-05	1263
13	20740023	rs7986635	0.0736	C	G	0.0068	0.0021	0.001178	3.2381	3.94905e-05	2.7426e-05	2.92541e-05	1263
13	20738565	rs60125400	0.0726	A	G	0.0068	0.0021	0.001248	3.2381	3.94905e-05	2.7426e-05	2.92541e-05	1263
13	20739096	rs9506436	0.0726	A	G	0.0068	0.0021	0.001183	3.2381	3.94905e-05	2.7426e-05	2.92541e-05	1263
13	20859538	rs147783208	0.001	A	G	-0.6145	0.1909	0.001287	-3.21896	3.71993e-05	2.57834e-05	2.75036e-05	1263
13	20730797	rs9509067	0.0716	T	C	-0.0067	0.0021	0.001289	3.19048	3.40542e-05	2.35342e-05	2.51063e-05	1263
13	20727792	rs9509062	0.0706	T	G	0.0067	0.0021	0.001428	3.19048	3.40542e-05	2.35342e-05	2.51063e-05	1263
13	20736316	rs73444436	0.0716	T	C	-0.0067	0.0021	0.001372	3.19048	3.40542e-05	2.35342e-05	2.51063e-05	1263
13	20727375	rs7332977	0.0706	A	T	-0.0067	0.0021	0.001365	3.19048	3.40542e-05	2.35342e-05	2.51063e-05	1263
13	20925627	rs190812055	0.001	A	C	0.2195	0.0688	0.001415	3.19041	3.40469e-05	2.3529e-05	2.51008e-05	1263
13	20777225	rs9315378	0.2177	T	C	-0.0038	0.0012	0.001563	-3.16667	3.16494e-05	2.18191e-05	2.32782e-05	1263
13	20730041	rs115121123	0.0706	A	G	0.0066	0.0021	0.001696	3.14286	2.94307e-05	2.02406e-05	2.15955e-05	1263
13	20758924	rs76298075	0.0318	T	C	0.0087	0.0028	0.001837	3.10714	2.64179e-05	1.81034e-05	1.93172e-05	1263
13	20794818	rs9506444	0.334	A	G	0.0031	0.001	0.001026	-3.1	2.58572e-05	1.77066e-05	1.88941e-05	1263
13	20738117	rs118095739	0.0726	C	G	0.0065	0.0021	0.001817	3.09524	2.54908e-05	1.74474e-05	1.86177e-05	1263
13	20829103	rs6490534	0.1879	C	G	0.0037	0.0012	0.002224	3.08333	2.45996e-05	1.68175e-05	1.79462e-05	1263
13	20762956	rs3751385	0.1918	A	G	0.0037	0.0012	0.002619	-3.08333	2.45996e-05	1.68175e-05	1.79462e-05	1263
13	20812929	rs191193202	0.002	T	C	0.0268	0.0087	0.002066	3.08046	2.43896e-05	1.66692e-05	1.77881e-05	1263
13	20823980	rs71424095	0.1481	A	C	0.004	0.0013	0.002175	3.07692	2.4134e-05	1.64887e-05	1.75957e-05	1263
13	20834735	rs191439385	0.006	T	C	-0.0259	0.0085	0.002219	-3.04706	2.20903e-05	1.50481e-05	1.60596e-05	1263
13	20802835	rs565064280	0.0646	A	G	0.007	0.0023	0.001927	3.04348	2.18584e-05	1.48849e-05	1.58856e-05	1263
13	21092727	rs144299276	0.0149	T	G	-0.0097	0.0032	0.002727	-3.03125	2.10868e-05	1.43423e-05	1.5307e-05	1263
13	21144133	rs139460709	0.0239	A	G	0.0133	0.0044	0.002552	3.02273	2.05669e-05	1.39771e-05	1.49176e-05	1263
13	20829582	rs10492508	0.1899	T	C	-0.0036	0.0012	0.002823	3	1.92489e-05	1.30526e-05	1.39318e-05	1263
13	20781712	rs9315382	0.2038	A	G	0.0036	0.0012	0.00375	-3	1.92489e-05	1.30526e-05	1.39318e-05	1263
13	20784018	rs9315384	0.2097	T	C	-0.0036	0.0012	0.002966	-3	1.92489e-05	1.30526e-05	1.39318e-05	1263
13	21154679	rs544075192	0.001	A	T	0.0447	0.0149	0.00271	-3	1.92489e-05	1.30526e-05	1.39318e-05	1263
13	20832915	rs34075028	0.1879	A	G	0.0036	0.0012	0.00316	3	1.92489e-05	1.30526e-05	1.39318e-05	1263
13	20727298	rs6490523	0.0726	C	G	-0.0063	0.0021	0.002474	3	1.92489e-05	1.30526e-05	1.39318e-05	1263
13	20781707	rs9552108	0.2038	T	C	-0.0036	0.0012	0.003499	-3	1.92489e-05	1.30526e-05	1.39318e-05	1263
13	20781670	rs9315381	0.2038	A	G	-0.0036	0.0012	0.003577	-3	1.92489e-05	1.30526e-05	1.39318e-05	1263
13	20781511	rs9552107	0.2038	A	C	-0.0036	0.0012	0.003759	-3	1.92489e-05	1.30526e-05	1.39318e-05	1263
13	20727310	rs7337950	0.0726	A	T	0.0063	0.0021	0.002457	3	1.92489e-05	1.30526e-05	1.39318e-05	1263
13	21209011	rs111253104	0.001	A	C	-0.1227	0.041	0.00274	2.99268	1.88449e-05	1.27696e-05	1.36299e-05	1263
13	20724285	rs9509058	0.0845	A	G	0.0056	0.0019	0.002787	2.94737	1.65438e-05	1.11619e-05	1.19153e-05	1263
13	21019619	rs141799242	0.001	T	C	-0.6167	0.2109	0.003452	-2.92413	1.54871e-05	1.04261e-05	1.11305e-05	1263
13	21021316	rs554523128	0.001	A	G	0.6165	0.2109	0.00347	-2.92319	1.54456e-05	1.03972e-05	1.10997e-05	1263
13	20749447	rs73156808	0.1372	C	G	0.0035	0.0012	0.005099	-2.91667	1.51637e-05	1.02012e-05	1.08906e-05	1263
13	20751019	rs2313476	0.16	A	G	-0.0035	0.0012	0.003451	2.91667	1.51637e-05	1.02012e-05	1.08906e-05	1263
13	20783238	rs1953517	0.2038	A	T	-0.0035	0.0012	0.004656	-2.91667	1.51637e-05	1.02012e-05	1.08906e-05	1263
13	20782661	rs2313481	0.2048	A	G	-0.0035	0.0012	0.004542	-2.91667	1.51637e-05	1.02012e-05	1.08906e-05	1263
13	20781843	rs870728	0.2028	C	G	-0.0035	0.0012	0.004538	-2.91667	1.51637e-05	1.02012e-05	1.08906e-05	1263
13	20781879	rs870729	0.2038	A	G	0.0035	0.0012	0.004441	-2.91667	1.51637e-05	1.02012e-05	1.08906e-05	1263
13	20781885	rs884635	0.2028	T	C	0.0035	0.0012	0.004965	-2.91667	1.51637e-05	1.02012e-05	1.08906e-05	1263
13	20782491	rs2313479	0.2038	T	C	0.0035	0.0012	0.004484	-2.91667	1.51637e-05	1.02012e-05	1.08906e-05	1263
13	20782641	rs2313480	0.2048	A	G	0.0035	0.0012	0.004441	-2.91667	1.51637e-05	1.02012e-05	1.08906e-05	1263
13	20830144	rs73156847	0.2008	T	C	-0.0035	0.0012	0.003936	-2.91667	1.51637e-05	1.02012e-05	1.08906e-05	1263
13	20698553	rs9509044	0.3519	T	G	-0.0029	0.001	0.004333	2.9	1.44689e-05	9.7186e-06	1.03758e-05	1263
13	20697286	rs7316967	0.339	A	G	0.0029	0.001	0.004285	2.9	1.44689e-05	9.7186e-06	1.03758e-05	1263
13	21217128	rs373826143	0.001	A	G	-0.0423	0.0146	0.003655	-2.89726	1.43581e-05	9.64172e-06	1.02939e-05	1263
13	20846172	rs9652061	0.3658	T	C	-0.0026	0.0009	0.006739	-2.88889	1.40255e-05	9.41106e-06	1.00478e-05	1263
13	20793869	rs2065796	0.496	A	G	0.0026	0.0009	0.0049	-2.88889	1.40255e-05	9.41106e-06	1.00478e-05	1263
13	21212038	rs144675028	0.001	T	C	0.1159	0.0403	0.004061	-2.87593	1.35277e-05	9.06608e-06	9.6798e-06	1263
13	20836172	rs34489087	0.1074	A	G	-0.004	0.0014	0.004708	2.85714	1.28408e-05	8.59082e-06	9.1728e-06	1263
13	20834090	rs34139152	0.1213	T	C	0.004	0.0014	0.003878	2.85714	1.28408e-05	8.59082e-06	9.1728e-06	1263
13	21046906	rs149294131	0.001	T	C	-0.605	0.2124	0.004387	-2.8484	1.25345e-05	8.37922e-06	8.94706e-06	1263
13	20767957	rs9509086	0.2316	T	G	-0.0034	0.0012	0.003383	-2.83333	1.2026e-05	8.02821e-06	8.57259e-06	1263
13	20784332	rs7981959	0.2097	T	C	0.0034	0.0012	0.005051	-2.83333	1.2026e-05	8.02821e-06	8.57259e-06	1263
13	20948403	rs113110367	0.0149	A	C	-0.0144	0.0051	0.004672	2.82353	1.17076e-05	7.8087e-06	8.33838e-06	1263
13	21232093	rs76353709	0.0388	A	G	-0.0062	0.0022	0.004724	-2.81818	1.1538e-05	7.69181e-06	8.21367e-06	1263
13	20802667	rs181863399	0.0149	A	G	-0.0121	0.0043	0.004774	2.81395	1.14058e-05	7.60077e-06	8.11655e-06	1263
13	20948324	rs113582322	0.0149	A	C	-0.0143	0.0051	0.004646	2.80392	1.1099e-05	7.38961e-06	7.89126e-06	1263
13	20698644	rs7324125	0.3469	A	G	0.0028	0.001	0.005082	2.8	1.09816e-05	7.30888e-06	7.80511e-06	1263
13	21205753	rs188739628	0.001	A	G	0.0404	0.0145	0.005464	-2.78621	1.05797e-05	7.03269e-06	7.51044e-06	1263
13	20820477	rs71424093	0.1223	T	C	0.0039	0.0014	0.004974	2.78571	1.05657e-05	7.02305e-06	7.50015e-06	1263
13	20816323	rs34254679	0.1233	T	C	-0.0039	0.0014	0.004317	2.78571	1.05657e-05	7.02305e-06	7.50015e-06	1263
13	20815968	rs34249795	0.1223	T	C	0.0039	0.0014	0.004426	2.78571	1.05657e-05	7.02305e-06	7.50015e-06	1263
13	20838486	rs12857329	0.1064	T	C	-0.0039	0.0014	0.006172	2.78571	1.05657e-05	7.02305e-06	7.50015e-06	1263
13	20822390	rs34964049	0.1213	T	C	0.0039	0.0014	0.004611	2.78571	1.05657e-05	7.02305e-06	7.50015e-06	1263
13	20948386	rs112400350	0.0149	A	C	-0.0142	0.0051	0.005203	2.78431	1.05259e-05	6.99572e-06	7.47098e-06	1263
13	20794863	rs9509097	0.498	T	G	0.0025	0.0009	0.007675	-2.77778	1.03424e-05	6.86973e-06	7.33655e-06	1263
13	20794956	rs9509098	0.498	T	G	0.0025	0.0009	0.008287	-2.77778	1.03424e-05	6.86973e-06	7.33655e-06	1263
13	20799823	rs9315399	0.4911	T	C	-0.0025	0.0009	0.00745	-2.77778	1.03424e-05	6.86973e-06	7.33655e-06	1263
13	20798240	rs877098	0.498	A	G	0.0025	0.0009	0.008302	-2.77778	1.03424e-05	6.86973e-06	7.33655e-06	1263
13	20849023	rs9315441	0.3837	T	C	0.0025	0.0009	0.008848	-2.77778	1.03424e-05	6.86973e-06	7.33655e-06	1263
13	20848317	rs7992230	0.3827	T	C	-0.0025	0.0009	0.007622	-2.77778	1.03424e-05	6.86973e-06	7.33655e-06	1263
13	20849024	rs9315442	0.3837	T	C	-0.0025	0.0009	0.007904	-2.77778	1.03424e-05	6.86973e-06	7.33655e-06	1263
13	21239059	rs371979264	0.001	A	T	0.0402	0.0145	0.005538	-2.77241	1.01945e-05	6.76824e-06	7.22826e-06	1263
13	21238748	rs373591256	0.001	T	C	0.04	0.0145	0.005816	-2.75862	9.82505e-06	6.51497e-06	6.95801e-06	1263
13	20766130	rs7994748	0.2068	A	G	-0.0033	0.0012	0.006292	-2.75	9.60188e-06	6.36213e-06	6.79491e-06	1263
13	20749914	rs4769971	0.1819	T	C	-0.0033	0.0012	0.004095	2.75	9.60188e-06	6.36213e-06	6.79491e-06	1263
13	20750106	rs7330666	0.1819	A	G	0.0033	0.0012	0.005081	2.75	9.60188e-06	6.36213e-06	6.79491e-06	1263
13	20948354	rs113895380	0.0149	A	C	-0.014	0.0051	0.005822	2.7451	9.47756e-06	6.27704e-06	6.7041e-06	1263
13	21141324	rs140349726	0.0258	C	G	0.0126	0.0046	0.005662	2.73913	9.32867e-06	6.17517e-06	6.5954e-06	1263
13	20866852	rs565460246	0.001	T	G	0.0432	0.0158	0.006356	2.73418	9.2071e-06	6.09204e-06	6.5067e-06	1263
13	21251035	rs377596073	0.001	A	T	0.0396	0.0145	0.006326	-2.73103	9.13091e-06	6.03995e-06	6.45112e-06	1263
13	20948688	rs138113244	0.0149	T	G	0.0139	0.0051	0.006645	2.72549	8.99823e-06	5.9493e-06	6.35437e-06	1263
13	20948689	rs115704921	0.0149	T	C	0.0139	0.0051	0.006391	2.72549	8.99823e-06	5.9493e-06	6.35437e-06	1263
13	21214581	rs138025881	0.0139	A	G	0.0188	0.0069	0.006375	2.72464	8.97803e-06	5.93549e-06	6.33964e-06	1263
13	21048863	rs34942646	0.0348	T	C	-0.0068	0.0025	0.007988	-2.72	8.86901e-06	5.86104e-06	6.26019e-06	1263
13	20832455	rs71424099	0.1213	T	C	-0.0038	0.0014	0.00549	2.71429	8.73676e-06	5.77076e-06	6.16384e-06	1263
13	20694633	rs7991636	0.0686	T	G	0.0057	0.0021	0.007902	-2.71429	8.73676e-06	5.77076e-06	6.16384e-06	1263
13	20820622	rs71424094	0.1233	T	G	0.0038	0.0014	0.005745	2.71429	8.73676e-06	5.77076e-06	6.16384e-06	1263
13	20832874	rs34748625	0.1213	T	C	0.0038	0.0014	0.005299	2.71429	8.73676e-06	5.77076e-06	6.16384e-06	1263
13	20710935	rs6490518	0.1392	T	G	-0.0038	0.0014	0.007955	2.71429	8.73676e-06	5.77076e-06	6.16384e-06	1263
13	20972332	rs78349858	0.0089	A	T	-0.01	0.0037	0.006989	-2.7027	8.47552e-06	5.59256e-06	5.97366e-06	1263
13	20695959	rs2313629	0.2773	T	G	-0.0027	0.001	0.007324	2.7	8.41585e-06	5.55187e-06	5.93025e-06	1263
13	20695036	rs7996874	0.3708	A	T	-0.0027	0.001	0.006644	-2.7	8.41585e-06	5.55187e-06	5.93025e-06	1263
13	21234967	rs73433360	0.001	A	C	0.1069	0.0396	0.006953	2.69949	8.40476e-06	5.54431e-06	5.92218e-06	1263
13	20958871	rs116888948	0.0159	T	G	-0.0089	0.0033	0.006847	-2.69697	8.34952e-06	5.50668e-06	5.88201e-06	1263
13	20782787	rs2313483	0.2038	A	G	-0.0035	0.0013	0.008431	-2.69231	8.24864e-06	5.43794e-06	5.80865e-06	1263
13	20806445	rs117298539	0.1441	T	C	-0.0035	0.0013	0.008418	2.69231	8.24864e-06	5.43794e-06	5.80865e-06	1263
13	20782810	rs9579805	0.2048	T	C	0.0035	0.0013	0.008414	-2.69231	8.24864e-06	5.43794e-06	5.80865e-06	1263
13	20782790	rs2313484	0.2038	T	C	-0.0035	0.0013	0.00839	-2.69231	8.24864e-06	5.43794e-06	5.80865e-06	1263
13	20872667	rs138511030	0.004	A	T	-0.0296	0.011	0.007097	-2.69091	8.21865e-06	5.41751e-06	5.78685e-06	1263
13	20939055	rs57274092	0.0149	A	G	0.0137	0.0051	0.007707	2.68627	8.12015e-06	5.35044e-06	5.71527e-06	1263
13	21251811	rs372196991	0.001	C	G	0.0389	0.0145	0.007384	-2.68276	8.04632e-06	5.30018e-06	5.66163e-06	1263
13	21188160	rs372346601	0.001	T	C	0.0386	0.0144	0.007312	-2.68056	8.00046e-06	5.26897e-06	5.62832e-06	1263
13	21195100	rs372107185	0.001	A	C	0.0386	0.0144	0.007335	-2.68056	8.00046e-06	5.26897e-06	5.62832e-06	1263
13	21192439	rs189413815	0.001	C	G	-0.0386	0.0144	0.007345	-2.68056	8.00046e-06	5.26897e-06	5.62832e-06	1263
13	20938559	rs148183352	0.002	A	T	0.0482	0.018	0.007456	-2.67778	7.94305e-06	5.2299e-06	5.58663e-06	1263
13	21162315	rs376868495	0.001	A	G	0.0387	0.0145	0.007469	-2.66897	7.76402e-06	5.10816e-06	5.45669e-06	1263
13	20750314	rs7338270	0.1779	T	C	-0.0032	0.0012	0.007166	2.66667	7.71809e-06	5.07694e-06	5.42336e-06	1263
13	20840004	rs1572372	0.3976	T	C	-0.0024	0.0009	0.01105	-2.66667	7.71809e-06	5.07694e-06	5.42336e-06	1263
13	20749841	rs4769970	0.1819	C	G	-0.0032	0.0012	0.006048	2.66667	7.71809e-06	5.07694e-06	5.42336e-06	1263
13	21085546	rs73447913	0.001	A	T	0.0693	0.026	0.007552	2.66538	7.6926e-06	5.05962e-06	5.40488e-06	1263
13	21234210	rs369604177	0.001	A	G	-0.0386	0.0145	0.007609	-2.66207	7.62714e-06	5.01514e-06	5.3574e-06	1263
13	21188774	rs372170789	0.001	A	T	-0.0383	0.0144	0.007876	-2.65972	7.58119e-06	4.98392e-06	5.32408e-06	1263
13	21213233	rs371414536	0.001	A	G	0.0383	0.0144	0.007721	-2.65972	7.58119e-06	4.98392e-06	5.32408e-06	1263
13	21161540	rs370210753	0.001	A	G	-0.0388	0.0146	0.007668	-2.65753	7.53864e-06	4.95501e-06	5.29324e-06	1263
13	20729648	rs140629815	0.001	T	C	-1.059	0.3986	0.007889	2.6568	7.5244e-06	4.94535e-06	5.28291e-06	1263
13	21253808	rs185552367	0.001	T	C	-0.0384	0.0145	0.007864	-2.64828	7.36158e-06	4.83481e-06	5.16494e-06	1263
13	20847066	rs35251653	0.1143	A	G	0.0037	0.0014	0.009584	2.64286	7.26017e-06	4.76601e-06	5.0915e-06	1263
13	20848674	rs71424101	0.1143	A	C	-0.0037	0.0014	0.009422	2.64286	7.26017e-06	4.76601e-06	5.0915e-06	1263
13	20847290	rs34859700	0.1153	T	C	0.0037	0.0014	0.009727	2.64286	7.26017e-06	4.76601e-06	5.0915e-06	1263
13	20816581	rs528630871	0.001	A	G	0.0553	0.0211	0.008573	2.62085	6.86451e-06	4.49789e-06	4.80531e-06	1263
13	20944836	rs73439765	0.004	T	C	-0.0883	0.0337	0.008668	-2.62018	6.85277e-06	4.48994e-06	4.79683e-06	1263
13	20747747	rs145639193	0.003	A	G	-0.0212	0.0081	0.009365	-2.61728	6.8027e-06	4.45605e-06	4.76065e-06	1263
13	20782753	rs2313482	0.2048	C	G	0.0034	0.0013	0.01059	-2.61538	6.77007e-06	4.43396e-06	4.73708e-06	1263
13	20913852	rs557851527	0.001	T	C	0.0851	0.0327	0.009239	-2.60245	6.55251e-06	4.28681e-06	4.58001e-06	1263
13	20696171	rs4338639	0.2853	A	C	-0.0026	0.001	0.01073	2.6	6.51228e-06	4.25963e-06	4.55098e-06	1263
13	20696066	rs2872371	0.2853	A	T	-0.0026	0.001	0.01115	2.6	6.51228e-06	4.25963e-06	4.55098e-06	1263
13	20801358	rs945368	0.494	C	G	-0.0026	0.001	0.006441	-2.6	6.51228e-06	4.25963e-06	4.55098e-06	1263
13	21036447	rs76576273	0.0348	T	C	-0.0065	0.0025	0.009921	-2.6	6.51228e-06	4.25963e-06	4.55098e-06	1263
13	20933818	rs2313862	0.0149	T	G	-0.0132	0.0051	0.00994	-2.58824	6.32278e-06	4.13161e-06	4.41433e-06	1263
13	20913856	rs114041716	0.002	A	G	-0.0326	0.0126	0.009598	-2.5873	6.30801e-06	4.12165e-06	4.40369e-06	1263
13	21188326	rs377151918	0.001	T	C	-0.0372	0.0144	0.009597	-2.58333	6.2457e-06	4.07958e-06	4.35879e-06	1263
13	20750390	rs6490526	0.1779	A	G	0.0031	0.0012	0.008847	2.58333	6.2457e-06	4.07958e-06	4.35879e-06	1263
13	20750266	rs7332357	0.1779	T	C	0.0031	0.0012	0.007932	2.58333	6.2457e-06	4.07958e-06	4.35879e-06	1263
13	21185028	rs73431383	0.001	A	G	-0.1027	0.0398	0.00979	2.5804	6.20013e-06	4.04883e-06	4.32596e-06	1263
13	21144725	rs368859039	0.001	T	C	-0.0374	0.0145	0.009812	-2.57931	6.18325e-06	4.03745e-06	4.31381e-06	1263
13	20824859	rs71424098	0.1213	C	G	-0.0036	0.0014	0.009148	2.57143	6.06299e-06	3.95633e-06	4.22721e-06	1263
13	20842271	rs76886838	0.1183	A	G	-0.0036	0.0014	0.01057	2.57143	6.06299e-06	3.95633e-06	4.22721e-06	1263
13	20844536	rs35450335	0.1183	A	G	0.0036	0.0014	0.01048	2.57143	6.06299e-06	3.95633e-06	4.22721e-06	1263
13	20847400	rs193135021	0.005	A	T	0.0144	0.0056	0.01012	-2.57143	6.06299e-06	3.95633e-06	4.22721e-06	1263
13	20958340	rs111747383	0.001	T	C	-0.2373	0.0923	0.01014	-2.57096	6.05599e-06	3.95161e-06	4.22218e-06	1263
13	20942328	rs113225433	0.0149	T	G	0.0131	0.0051	0.0108	2.56863	6.0209e-06	3.92796e-06	4.19692e-06	1263
13	21081974	rs2872445	0.001	A	G	-0.0515	0.0201	0.01028	2.56219	5.92543e-06	3.86362e-06	4.12824e-06	1263
13	21143758	rs370079320	0.001	A	G	0.0374	0.0146	0.01037	-2.56164	5.91743e-06	3.85823e-06	4.12249e-06	1263
13	21044367	rs12874235	0.0338	T	C	-0.0064	0.0025	0.01127	-2.56	5.89338e-06	3.84202e-06	4.10519e-06	1263
13	20865251	rs6490541	0.3757	A	G	0.0023	0.0009	0.01349	-2.55556	5.8289e-06	3.7986e-06	4.05883e-06	1263
13	20843050	rs7324279	0.3897	T	C	0.0023	0.0009	0.01386	-2.55556	5.8289e-06	3.7986e-06	4.05883e-06	1263
13	20868652	rs7984171	0.3757	C	G	-0.0023	0.0009	0.01663	-2.55556	5.8289e-06	3.7986e-06	4.05883e-06	1263
13	20841614	rs7998774	0.4175	T	G	0.0023	0.0009	0.01556	-2.55556	5.8289e-06	3.7986e-06	4.05883e-06	1263
13	20884067	rs9509133	0.4751	T	C	-0.0023	0.0009	0.0147	-2.55556	5.8289e-06	3.7986e-06	4.05883e-06	1263
13	21225928	rs377551506	0.001	A	G	-0.0367	0.0144	0.01069	-2.54861	5.72979e-06	3.73188e-06	3.98761e-06	1263
13	20949209	rs150745468	0.006	T	C	0.0155	0.0061	0.01098	-2.54098	5.62318e-06	3.66016e-06	3.91103e-06	1263
13	20949496	rs116227340	0.001	A	T	0.2514	0.099	0.01109	-2.53939	5.60125e-06	3.6454e-06	3.89529e-06	1263
13	21091796	rs8002493	0.001	T	C	0.0622	0.0245	0.01096	2.53878	5.59274e-06	3.63969e-06	3.88918e-06	1263
13	21049431	rs17052212	0.0348	A	C	0.0066	0.0026	0.009972	-2.53846	5.58843e-06	3.63679e-06	3.88609e-06	1263
13	20713889	rs59606061	0.1382	T	C	-0.0038	0.0015	0.009836	2.53333	5.51855e-06	3.58981e-06	3.83593e-06	1263
13	21045329	rs7332195	0.0348	T	C	0.0063	0.0025	0.01257	-2.52	5.34155e-06	3.4709e-06	3.70898e-06	1263
13	21036746	rs17051986	0.0348	T	C	-0.0063	0.0025	0.0125	-2.52	5.34155e-06	3.4709e-06	3.70898e-06	1263
13	21136859	rs58244432	0.001	T	C	0.0909	0.0361	0.01188	2.51801	5.31565e-06	3.45352e-06	3.69041e-06	1263
13	21178837	rs370635098	0.001	T	C	0.0362	0.0144	0.01166	-2.51389	5.26264e-06	3.41793e-06	3.65243e-06	1263
13	20935321	rs116642095	0.0149	T	C	-0.0128	0.0051	0.01259	2.5098	5.21064e-06	3.38305e-06	3.61518e-06	1263
13	21136658	rs57918060	0.001	T	C	-0.0331	0.0132	0.0126	-2.50758	5.18254e-06	3.3642e-06	3.59505e-06	1263
13	20695299	rs1977284	0.2853	A	G	-0.0025	0.001	0.01469	2.5	5.08828e-06	3.30099e-06	3.52757e-06	1263
13	21250738	rs12430213	0.0298	A	G	0.006	0.0024	0.01203	2.5	5.08828e-06	3.30099e-06	3.52757e-06	1263
13	20836032	rs12864428	0.4085	T	C	0.0025	0.001	0.01281	2.5	5.08828e-06	3.30099e-06	3.52757e-06	1263
13	20801425	rs945367	0.492	A	T	-0.0025	0.001	0.00949	-2.5	5.08828e-06	3.30099e-06	3.52757e-06	1263
13	20801005	rs74320539	0.0626	A	C	-0.005	0.002	0.01325	2.5	5.08828e-06	3.30099e-06	3.52757e-06	1263
13	20959692	rs181933546	0.002	T	C	-0.0439	0.0176	0.01267	-2.49432	5.0189e-06	3.2545e-06	3.47793e-06	1263
13	21025314	rs182853175	0.003	A	G	0.0301	0.0121	0.01261	2.4876	4.93832e-06	3.20052e-06	3.4203e-06	1263
13	21165141	rs144166809	0.001	A	C	0.0358	0.0144	0.01286	-2.48611	4.92062e-06	3.18867e-06	3.40764e-06	1263
13	20949745	rs554265795	0.001	A	G	-0.044	0.0177	0.01297	-2.48588	4.91783e-06	3.18681e-06	3.40565e-06	1263
13	20958142	rs149448964	0.0308	A	G	0.0082	0.0033	0.01347	2.48485	4.9057e-06	3.17868e-06	3.39697e-06	1263
13	20830802	rs113481641	0.002	A	G	-0.0851	0.0343	0.01318	-2.48105	4.86113e-06	3.14884e-06	3.36512e-06	1263
13	21136592	rs374128642	0.001	C	G	0.0354	0.0143	0.01331	-2.47552	4.79714e-06	3.10603e-06	3.3194e-06	1263
13	21053215	rs12873838	0.0109	A	G	-0.0121	0.0049	0.01351	-2.46939	4.72723e-06	3.05926e-06	3.26947e-06	1263
13	20713651	rs60759737	0.1362	A	G	-0.0037	0.0015	0.01217	2.46667	4.69661e-06	3.03879e-06	3.24761e-06	1263
13	21251364	rs556220159	0.001	C	G	-0.0579	0.0235	0.01378	2.46383	4.66493e-06	3.01762e-06	3.225e-06	1263
13	21194797	rs373891108	0.001	T	C	-0.0352	0.0143	0.01393	-2.46154	4.63953e-06	3.00064e-06	3.20687e-06	1263
13	20971898	rs4500573	0.0189	T	C	-0.0118	0.0048	0.01388	-2.45833	4.60427e-06	2.97708e-06	3.18171e-06	1263
13	20871895	rs114560865	0.002	T	C	-0.187	0.0761	0.01402	-2.45729	4.59289e-06	2.96948e-06	3.17359e-06	1263
13	21137961	rs370619730	0.001	A	G	-0.0351	0.0143	0.01415	-2.45455	4.563e-06	2.94951e-06	3.15227e-06	1263
13	20985625	rs563560694	0.001	A	T	0.1787	0.0729	0.01421	-2.4513	4.52802e-06	2.92615e-06	3.12733e-06	1263
13	20896129	rs568782490	0.001	C	G	-0.035	0.0143	0.01412	-2.44755	4.48794e-06	2.8994e-06	3.09876e-06	1263
13	20889606	rs571687089	0.002	A	G	0.0252	0.0103	0.01442	-2.4466	4.47785e-06	2.89266e-06	3.09157e-06	1263
13	20859554	rs1984136	0.3757	C	G	0.0022	0.0009	0.01886	-2.44444	4.45505e-06	2.87744e-06	3.07532e-06	1263
13	20868060	rs1547721	0.3767	A	G	-0.0022	0.0009	0.02035	-2.44444	4.45505e-06	2.87744e-06	3.07532e-06	1263
13	20865025	rs9552134	0.3757	A	G	0.0022	0.0009	0.0184	-2.44444	4.45505e-06	2.87744e-06	3.07532e-06	1263
13	20856120	rs2313491	0.3757	T	C	-0.0022	0.0009	0.01969	-2.44444	4.45505e-06	2.87744e-06	3.07532e-06	1263
13	20886867	rs9509136	0.4742	T	C	-0.0022	0.0009	0.0194	-2.44444	4.45505e-06	2.87744e-06	3.07532e-06	1263
13	20858880	rs9579827	0.3757	T	C	0.0022	0.0009	0.01974	-2.44444	4.45505e-06	2.87744e-06	3.07532e-06	1263
13	20866776	rs2152449	0.3777	T	C	-0.0022	0.0009	0.01899	-2.44444	4.45505e-06	2.87744e-06	3.07532e-06	1263
13	20862695	rs9552133	0.3767	A	G	-0.0022	0.0009	0.01865	-2.44444	4.45505e-06	2.87744e-06	3.07532e-06	1263
13	20884732	rs7334123	0.4751	T	C	-0.0022	0.0009	0.01864	-2.44444	4.45505e-06	2.87744e-06	3.07532e-06	1263
13	20864402	rs9550628	0.3757	T	C	-0.0022	0.0009	0.01818	-2.44444	4.45505e-06	2.87744e-06	3.07532e-06	1263
13	20861153	rs9550626	0.3767	C	G	0.0022	0.0009	0.01915	-2.44444	4.45505e-06	2.87744e-06	3.07532e-06	1263
13	20861190	rs9550627	0.3767	C	G	0.0022	0.0009	0.01928	-2.44444	4.45505e-06	2.87744e-06	3.07532e-06	1263
13	20866202	rs2152452	0.3767	C	G	0.0022	0.0009	0.01915	-2.44444	4.45505e-06	2.87744e-06	3.07532e-06	1263
13	21135038	rs368128845	0.001	A	G	-0.0349	0.0143	0.01487	-2.44056	4.41433e-06	2.85027e-06	3.0463e-06	1263
13	20764945	rs9552100	0.169	T	C	-0.0039	0.0016	0.01316	2.4375	4.38257e-06	2.82908e-06	3.02368e-06	1263
13	20764940	rs9552099	0.172	T	C	0.0039	0.0016	0.01374	2.4375	4.38257e-06	2.82908e-06	3.02368e-06	1263
13	21162942	rs193047702	0.005	A	G	0.0557	0.0229	0.01504	-2.43231	4.32935e-06	2.79359e-06	2.98578e-06	1263
13	21137945	rs139713391	0.003	T	C	0.0199	0.0082	0.01538	2.42683	4.27388e-06	2.75662e-06	2.94629e-06	1263
13	21123848	rs370195679	0.001	T	C	0.0344	0.0142	0.01539	-2.42254	4.23103e-06	2.72807e-06	2.91581e-06	1263
13	20965004	rs138428914	0.001	A	G	-0.051	0.0211	0.0155	-2.41706	4.17715e-06	2.69218e-06	2.87748e-06	1263
13	21131478	rs189941228	0.001	T	C	-0.0348	0.0144	0.0154	-2.41667	4.1733e-06	2.68961e-06	2.87474e-06	1263
13	21242312	rs118143240	0.0278	A	G	0.0058	0.0024	0.01492	2.41667	4.1733e-06	2.68961e-06	2.87474e-06	1263
13	20845129	rs2184652	0.1799	A	G	-0.0029	0.0012	0.01862	-2.41667	4.1733e-06	2.68961e-06	2.87474e-06	1263
13	21087048	rs115983468	0.001	A	T	-0.0962	0.0399	0.016	2.41103	4.11869e-06	2.65325e-06	2.83591e-06	1263
13	21051560	rs34990973	0.0109	A	T	0.0118	0.0049	0.01561	-2.40816	4.09127e-06	2.63501e-06	2.81643e-06	1263
13	21129910	rs140260066	0.003	A	G	0.0195	0.0081	0.01633	2.40741	4.08408e-06	2.63022e-06	2.81131e-06	1263
13	20782997	rs535402027	0.001	A	G	0.1071	0.0445	0.01619	2.40674	4.07775e-06	2.62601e-06	2.80682e-06	1263
13	20828791	rs556427778	0.1213	T	C	-0.0036	0.0015	0.01584	2.4	4.01431e-06	2.58381e-06	2.76175e-06	1263
13	20793913	rs76516075	0.0616	T	C	-0.0048	0.002	0.01803	2.4	4.01431e-06	2.58381e-06	2.76175e-06	1263
13	20834711	rs12584377	0.3936	T	C	-0.0024	0.001	0.01988	-2.4	4.01431e-06	2.58381e-06	2.76175e-06	1263
13	20792659	rs80306134	0.0616	A	G	0.0048	0.002	0.01879	2.4	4.01431e-06	2.58381e-06	2.76175e-06	1263
13	20869121	rs4287415	0.3897	A	G	0.0024	0.001	0.01061	-2.4	4.01431e-06	2.58381e-06	2.76175e-06	1263
13	20793701	rs75781440	0.0616	A	G	0.0048	0.002	0.0186	2.4	4.01431e-06	2.58381e-06	2.76175e-06	1263
13	20794400	rs74878118	0.0616	A	G	0.0048	0.002	0.01834	2.4	4.01431e-06	2.58381e-06	2.76175e-06	1263
13	20828790	rs538226823	0.1213	A	T	-0.0036	0.0015	0.01584	2.4	4.01431e-06	2.58381e-06	2.76175e-06	1263
13	20803063	rs1537787	0.3837	A	G	-0.0024	0.001	0.01995	2.4	4.01431e-06	2.58381e-06	2.76175e-06	1263
13	20828792	rs577692022	0.1213	T	G	0.0036	0.0015	0.01584	2.4	4.01431e-06	2.58381e-06	2.76175e-06	1263
13	21058081	rs563064176	0.001	A	G	-0.0531	0.0224	0.01756	-2.37054	3.75039e-06	2.40848e-06	2.57451e-06	1263
13	21263076	rs557050687	0.001	A	T	0.0327	0.0138	0.01759	-2.36957	3.74205e-06	2.40295e-06	2.5686e-06	1263
13	21131829	rs186481390	0.002	T	C	0.0342	0.0145	0.01826	-2.35862	3.64953e-06	2.34158e-06	2.50306e-06	1263
13	20970576	rs112361026	0.002	A	G	-0.0625	0.0265	0.01851	2.35849	3.64844e-06	2.34086e-06	2.50229e-06	1263
13	21189832	rs138219704	0.005	A	G	-0.0191	0.0081	0.01825	2.35802	3.64456e-06	2.33829e-06	2.49955e-06	1263
13	20824075	rs71424097	0.1213	A	G	-0.0033	0.0014	0.01781	2.35714	3.63724e-06	2.33344e-06	2.49436e-06	1263
13	20824066	rs71424096	0.1213	A	G	0.0033	0.0014	0.01809	2.35714	3.63724e-06	2.33344e-06	2.49436e-06	1263
13	20899459	rs557892745	0.001	T	C	-0.024	0.0102	0.01924	2.35294	3.60258e-06	2.31047e-06	2.46983e-06	1263
13	21059584	rs531103627	0.001	T	C	-0.1554	0.0662	0.01886	2.34743	3.55773e-06	2.28075e-06	2.43809e-06	1263
13	21117560	rs532347260	0.001	T	G	0.0572	0.0244	0.01902	2.34426	3.53222e-06	2.26385e-06	2.42004e-06	1263
13	20708786	rs374008953	0.005	C	G	-0.0576	0.0246	0.01919	-2.34146	3.50988e-06	2.24906e-06	2.40424e-06	1263
13	20802594	rs12874593	0.338	T	G	-0.0028	0.0012	0.01507	2.33333	3.44593e-06	2.20673e-06	2.35903e-06	1263
13	20802595	rs12870260	0.338	T	C	0.0028	0.0012	0.01547	2.33333	3.44593e-06	2.20673e-06	2.35903e-06	1263
13	20880993	rs7331418	0.4573	T	C	-0.0021	0.0009	0.026	-2.33333	3.44593e-06	2.20673e-06	2.35903e-06	1263
13	20785974	rs9552109	0.2008	A	G	-0.0028	0.0012	0.02322	-2.33333	3.44593e-06	2.20673e-06	2.35903e-06	1263
13	20881146	rs1953516	0.4573	A	G	-0.0021	0.0009	0.02524	-2.33333	3.44593e-06	2.20673e-06	2.35903e-06	1263
13	20869172	rs73156888	0.1153	T	C	0.0035	0.0015	0.01714	2.33333	3.44593e-06	2.20673e-06	2.35903e-06	1263
13	20876833	rs7317326	0.4801	A	G	0.0021	0.0009	0.02282	-2.33333	3.44593e-06	2.20673e-06	2.35903e-06	1263
13	20880516	rs7331265	0.4573	A	G	0.0021	0.0009	0.02755	-2.33333	3.44593e-06	2.20673e-06	2.35903e-06	1263
13	20877837	rs7323752	0.4523	A	G	0.0021	0.0009	0.02549	-2.33333	3.44593e-06	2.20673e-06	2.35903e-06	1263
13	20786298	rs4769976	0.1998	C	G	0.0028	0.0012	0.02583	-2.33333	3.44593e-06	2.20673e-06	2.35903e-06	1263
13	21244542	rs540191378	0.001	A	T	-0.0165	0.0071	0.01948	-2.32394	3.37378e-06	2.15902e-06	2.30806e-06	1263
13	20954136	rs60572484	0.0149	A	G	0.0072	0.0031	0.02038	-2.32258	3.36346e-06	2.15219e-06	2.30078e-06	1263
13	20952060	rs114628386	0.0149	A	G	-0.0072	0.0031	0.02136	-2.32258	3.36346e-06	2.15219e-06	2.30078e-06	1263
13	20688411	rs375656684	0.001	A	G	0.0961	0.0414	0.02022	2.32126	3.35347e-06	2.14558e-06	2.29372e-06	1263
13	21195725	rs77336434	0.0368	A	G	0.0058	0.0025	0.02067	-2.32	3.34402e-06	2.13934e-06	2.28705e-06	1263
13	21200441	rs139835359	0.0368	T	C	-0.0058	0.0025	0.02028	-2.32	3.34402e-06	2.13934e-06	2.28705e-06	1263
13	20831635	rs565832891	0.001	C	G	0.0971	0.0419	0.02053	-2.31742	3.32474e-06	2.12659e-06	2.27343e-06	1263
13	20847602	rs4769986	0.1093	C	G	-0.003	0.0013	0.01689	-2.30769	3.25313e-06	2.07928e-06	2.2229e-06	1263
13	21025482	rs35703882	0.0348	T	C	-0.0053	0.0023	0.02204	-2.30435	3.22894e-06	2.06331e-06	2.20584e-06	1263
13	21134384	rs187962523	0.001	T	C	-0.0336	0.0146	0.02085	-2.30137	3.20759e-06	2.04921e-06	2.19078e-06	1263
13	21135309	rs544477960	0.001	A	G	-0.0352	0.0153	0.02151	-2.30065	3.20247e-06	2.04583e-06	2.18718e-06	1263
13	20866790	rs2152448	0.3787	T	C	0.0023	0.001	0.02365	-2.3	3.19782e-06	2.04276e-06	2.18389e-06	1263
13	20855167	rs12870436	0.3757	A	G	-0.0023	0.001	0.02354	-2.3	3.19782e-06	2.04276e-06	2.18389e-06	1263
13	20861295	rs9552132	0.3757	A	T	-0.0023	0.001	0.01832	-2.3	3.19782e-06	2.04276e-06	2.18389e-06	1263
13	20790747	rs115992503	0.0616	A	G	0.0046	0.002	0.02318	2.3	3.19782e-06	2.04276e-06	2.18389e-06	1263
13	21210195	rs149025925	0.003	T	C	-0.0292	0.0127	0.02126	-2.29921	3.19222e-06	2.03907e-06	2.17995e-06	1263
13	21240099	rs56327800	0.0368	T	G	-0.0055	0.0024	0.0221	-2.29167	3.13916e-06	2.00406e-06	2.14255e-06	1263
13	21143148	rs74973045	0.0368	A	G	-0.0055	0.0024	0.02159	-2.29167	3.13916e-06	2.00406e-06	2.14255e-06	1263
13	21232750	rs2314239	0.0368	T	C	-0.0055	0.0024	0.02209	-2.29167	3.13916e-06	2.00406e-06	2.14255e-06	1263
13	21233565	rs76375984	0.0368	A	C	-0.0055	0.0024	0.02221	-2.29167	3.13916e-06	2.00406e-06	2.14255e-06	1263
13	21179691	rs74036407	0.0368	A	G	0.0055	0.0024	0.02131	-2.29167	3.13916e-06	2.00406e-06	2.14255e-06	1263
13	21225380	rs77128585	0.0368	A	G	-0.0055	0.0024	0.02216	-2.29167	3.13916e-06	2.00406e-06	2.14255e-06	1263
13	21262590	rs74036425	0.0368	A	G	0.0055	0.0024	0.02216	-2.29167	3.13916e-06	2.00406e-06	2.14255e-06	1263
13	21174965	rs74477415	0.0368	A	C	0.0055	0.0024	0.02221	-2.29167	3.13916e-06	2.00406e-06	2.14255e-06	1263
13	21196889	rs80143121	0.0368	T	G	-0.0055	0.0024	0.02183	-2.29167	3.13916e-06	2.00406e-06	2.14255e-06	1263
13	21257795	rs77732143	0.0368	T	C	-0.0055	0.0024	0.02374	-2.29167	3.13916e-06	2.00406e-06	2.14255e-06	1263
13	21232683	rs2314238	0.0368	A	G	-0.0055	0.0024	0.02015	-2.29167	3.13916e-06	2.00406e-06	2.14255e-06	1263
13	21183265	rs7982753	0.0368	T	C	-0.0055	0.0024	0.02217	-2.29167	3.13916e-06	2.00406e-06	2.14255e-06	1263
13	21182466	rs57367436	0.0368	A	G	-0.0055	0.0024	0.02224	-2.29167	3.13916e-06	2.00406e-06	2.14255e-06	1263
13	21182328	rs59194599	0.0368	A	G	-0.0055	0.0024	0.02224	-2.29167	3.13916e-06	2.00406e-06	2.14255e-06	1263
13	21226630	rs75195762	0.0368	T	C	0.0055	0.0024	0.02202	-2.29167	3.13916e-06	2.00406e-06	2.14255e-06	1263
13	21096494	rs573453216	0.001	A	G	0.0327	0.0143	0.02205	-2.28671	3.10491e-06	1.98147e-06	2.11842e-06	1263
13	21152977	rs568748047	0.001	T	C	0.0235	0.0103	0.0221	2.28155	3.0697e-06	1.95825e-06	2.09362e-06	1263
13	21171912	rs144749567	0.0388	A	T	-0.0057	0.0025	0.02469	-2.28	3.05919e-06	1.95133e-06	2.08623e-06	1263
13	21136427	rs115438723	0.001	A	C	-0.0311	0.0137	0.02305	-2.27007	2.99306e-06	1.90776e-06	2.03969e-06	1263
13	20862330	rs558495976	0.001	T	C	-0.0628	0.0277	0.02362	2.26715	2.9739e-06	1.89515e-06	2.02621e-06	1263
13	21054693	rs12861202	0.0099	A	G	0.0111	0.0049	0.02498	-2.26531	2.96192e-06	1.88725e-06	2.01778e-06	1263
13	20988394	rs73160835	0.0278	T	G	0.0079	0.0035	0.02618	-2.25714	2.90948e-06	1.85274e-06	1.98091e-06	1263
13	21024793	rs71426013	0.0348	A	G	-0.0054	0.0024	0.02225	-2.25	2.86451e-06	1.82316e-06	1.94932e-06	1263
13	21057449	rs117955501	0.0427	C	G	0.0054	0.0024	0.02475	2.25	2.86451e-06	1.82316e-06	1.94932e-06	1263
13	21234021	rs112043556	0.0368	T	G	0.0054	0.0024	0.02307	-2.25	2.86451e-06	1.82316e-06	1.94932e-06	1263
13	21143595	rs142626653	0.0368	T	C	-0.0054	0.0024	0.02376	-2.25	2.86451e-06	1.82316e-06	1.94932e-06	1263
13	21245731	rs74036421	0.0368	A	C	-0.0054	0.0024	0.02225	-2.25	2.86451e-06	1.82316e-06	1.94932e-06	1263
13	21242806	rs74036420	0.0368	A	G	-0.0054	0.0024	0.02244	-2.25	2.86451e-06	1.82316e-06	1.94932e-06	1263
13	20698058	rs148608013	0.003	A	G	0.0288	0.0128	0.02468	2.25	2.86451e-06	1.82316e-06	1.94932e-06	1263
13	21167743	rs74038937	0.0368	T	C	0.0054	0.0024	0.02329	-2.25	2.86451e-06	1.82316e-06	1.94932e-06	1263
13	21248143	rs7982574	0.0368	T	C	-0.0054	0.0024	0.02263	-2.25	2.86451e-06	1.82316e-06	1.94932e-06	1263
13	21140109	rs181865489	0.0209	T	C	-0.0063	0.0028	0.02248	2.25	2.86451e-06	1.82316e-06	1.94932e-06	1263
13	20850871	rs945371	0.164	C	G	-0.0027	0.0012	0.03049	-2.25	2.86451e-06	1.82316e-06	1.94932e-06	1263
13	21144115	rs76783699	0.0368	T	C	-0.0054	0.0024	0.02433	-2.25	2.86451e-06	1.82316e-06	1.94932e-06	1263
13	21139313	rs57423565	0.0368	C	G	0.0054	0.0024	0.02333	-2.25	2.86451e-06	1.82316e-06	1.94932e-06	1263
13	21145123	rs115805757	0.0368	A	G	0.0054	0.0024	0.02386	-2.25	2.86451e-06	1.82316e-06	1.94932e-06	1263
13	21262868	rs74036426	0.0368	A	G	0.0054	0.0024	0.02321	-2.25	2.86451e-06	1.82316e-06	1.94932e-06	1263
13	21076477	rs532668336	0.001	A	G	-0.0591	0.0263	0.02467	-2.24715	2.8468e-06	1.81151e-06	1.93687e-06	1263
13	20840833	rs577653004	0.001	T	C	0.0384	0.0171	0.02481	-2.24561	2.83732e-06	1.80528e-06	1.93021e-06	1263
13	21053863	rs12431199	0.0099	A	G	-0.011	0.0049	0.02512	-2.2449	2.83291e-06	1.80238e-06	1.92711e-06	1263
13	20949050	rs9579853	0.001	A	G	0.1265	0.0566	0.02533	-2.23498	2.77267e-06	1.76279e-06	1.88483e-06	1263
13	21191730	rs144365472	0.005	A	C	-0.0181	0.0081	0.02479	2.23457	2.77019e-06	1.76116e-06	1.88308e-06	1263
13	20723127	rs9509057	0.173	A	G	0.0029	0.0013	0.02786	2.23077	2.74755e-06	1.74629e-06	1.8672e-06	1263
13	20700744	rs557291273	0.008	A	G	0.016	0.0072	0.02746	-2.22222	2.69742e-06	1.71338e-06	1.83204e-06	1263
13	20877866	rs7323769	0.4583	A	G	0.002	0.0009	0.03656	-2.22222	2.69742e-06	1.71338e-06	1.83204e-06	1263
13	21111816	rs183584463	0.001	A	G	-0.0942	0.0425	0.02671	2.21647	2.6643e-06	1.69165e-06	1.80882e-06	1263
13	21193746	rs79095389	0.0179	T	C	0.0062	0.0028	0.02798	-2.21429	2.65185e-06	1.68349e-06	1.8001e-06	1263
13	21092858	rs148817679	0.001	C	G	-0.0303	0.0137	0.02739	-2.21168	2.63709e-06	1.6738e-06	1.78976e-06	1263
13	21218324	rs78778671	0.0378	A	G	0.0053	0.0024	0.02591	-2.20833	2.61829e-06	1.66147e-06	1.77658e-06	1263
13	21135553	rs74038926	0.0368	A	G	-0.0053	0.0024	0.02649	-2.20833	2.61829e-06	1.66147e-06	1.77658e-06	1263
13	21188306	rs61671419	0.0368	A	G	0.0053	0.0024	0.02533	-2.20833	2.61829e-06	1.66147e-06	1.77658e-06	1263
13	21174023	rs555295898	0.001	A	G	0.0492	0.0223	0.02718	-2.20628	2.60682e-06	1.65395e-06	1.76855e-06	1263
13	20945588	rs17081097	0.004	A	G	-0.0645	0.0293	0.02766	-2.20137	2.57965e-06	1.63615e-06	1.74953e-06	1263
13	20866219	rs2313493	0.3757	T	C	-0.0022	0.001	0.02878	-2.2	2.57216e-06	1.63124e-06	1.74428e-06	1263
13	20694866	rs28435138	0.3002	A	G	-0.0022	0.001	0.02802	-2.2	2.57216e-06	1.63124e-06	1.74428e-06	1263
13	20948266	rs73439772	0.002	T	C	0.0602	0.0274	0.02793	-2.19708	2.55624e-06	1.6208e-06	1.73313e-06	1263
13	20998962	rs114804140	0.002	A	G	-0.1648	0.0751	0.02818	-2.19441	2.54176e-06	1.61132e-06	1.723e-06	1263
13	21008484	rs141872256	0.001	T	G	-0.0646	0.0295	0.02854	-2.18983	2.5172e-06	1.59524e-06	1.70582e-06	1263
13	21232775	rs536871047	0.001	T	G	-0.1042	0.0476	0.02858	-2.18908	2.51318e-06	1.5926e-06	1.70301e-06	1263
13	21133303	rs183177749	0.001	T	G	-0.0771	0.0353	0.02897	2.18414	2.48705e-06	1.5755e-06	1.68473e-06	1263
13	21010303	rs71426010	0.0328	T	C	-0.005	0.0023	0.02924	-2.17391	2.43402e-06	1.54079e-06	1.64765e-06	1263
13	21031855	rs71426015	0.0348	A	G	0.005	0.0023	0.02818	-2.17391	2.43402e-06	1.54079e-06	1.64765e-06	1263
13	21003595	rs114078444	0.002	T	C	0.1573	0.0725	0.03	-2.16966	2.41233e-06	1.52661e-06	1.6325e-06	1263
13	21032569	rs117273420	0.005	T	C	-0.0141	0.0065	0.0294	2.16923	2.41019e-06	1.52521e-06	1.631e-06	1263
13	21156216	rs74038928	0.0368	A	G	0.0052	0.0024	0.02857	-2.16667	2.39726e-06	1.51676e-06	1.62197e-06	1263
13	21220150	rs77568708	0.0358	A	C	0.0052	0.0024	0.03119	-2.16667	2.39726e-06	1.51676e-06	1.62197e-06	1263
13	21135355	rs113502355	0.0368	C	G	0.0052	0.0024	0.02888	-2.16667	2.39726e-06	1.51676e-06	1.62197e-06	1263
13	20973915	rs2094674	0.0099	T	C	0.0166	0.0077	0.03048	-2.15584	2.34361e-06	1.4817e-06	1.58451e-06	1263
13	20849432	rs7334264	0.164	C	G	-0.0028	0.0013	0.02383	-2.15385	2.33386e-06	1.47533e-06	1.57771e-06	1263
13	20849413	rs7318153	0.164	T	G	0.0028	0.0013	0.02582	-2.15385	2.33386e-06	1.47533e-06	1.57771e-06	1263
13	20950071	rs17081227	0.0855	A	T	0.0043	0.002	0.02951	-2.15	2.31525e-06	1.46317e-06	1.56472e-06	1263
13	20812865	rs12877035	0.1262	A	G	-0.003	0.0014	0.02943	2.14286	2.28115e-06	1.44092e-06	1.54094e-06	1263
13	20812795	rs12876903	0.1262	A	G	-0.003	0.0014	0.03051	2.14286	2.28115e-06	1.44092e-06	1.54094e-06	1263
13	20812759	rs35059864	0.1262	A	G	-0.003	0.0014	0.03055	2.14286	2.28115e-06	1.44092e-06	1.54094e-06	1263
13	20856006	rs35030521	0.1233	T	C	-0.003	0.0014	0.03476	2.14286	2.28115e-06	1.44092e-06	1.54094e-06	1263
13	20857386	rs71426004	0.1233	T	C	-0.003	0.0014	0.035	2.14286	2.28115e-06	1.44092e-06	1.54094e-06	1263
13	20854697	rs71426003	0.1233	C	G	0.003	0.0014	0.03548	2.14286	2.28115e-06	1.44092e-06	1.54094e-06	1263
13	20812563	rs7328044	0.1262	T	C	-0.003	0.0014	0.02671	2.14286	2.28115e-06	1.44092e-06	1.54094e-06	1263
13	20863453	rs1577535	0.1223	T	C	-0.003	0.0014	0.03262	2.14286	2.28115e-06	1.44092e-06	1.54094e-06	1263
13	20813572	rs12867718	0.1252	T	C	-0.003	0.0014	0.02605	2.14286	2.28115e-06	1.44092e-06	1.54094e-06	1263
13	20812985	rs12875639	0.1193	C	G	0.003	0.0014	0.02962	2.14286	2.28115e-06	1.44092e-06	1.54094e-06	1263
13	21195785	rs146403108	0.003	T	C	0.0657	0.0307	0.0322	-2.14007	2.26799e-06	1.43233e-06	1.53176e-06	1263
13	21189657	rs565542179	0.001	A	G	-0.0485	0.0227	0.03301	2.13656	2.25162e-06	1.42165e-06	1.52035e-06	1263
13	20803583	rs35566348	0.1312	T	C	0.0032	0.0015	0.0293	2.13333	2.23664e-06	1.41188e-06	1.50991e-06	1263
13	21105353	rs193039760	0.001	A	G	0.0292	0.0137	0.03276	-2.13139	2.22768e-06	1.40603e-06	1.50366e-06	1263
13	21141707	rs533183420	0.001	T	G	0.0488	0.0229	0.03314	2.131	2.22592e-06	1.40489e-06	1.50244e-06	1263
13	21019950	rs192581073	0.001	A	T	-0.0782	0.0367	0.03304	2.13079	2.22494e-06	1.40424e-06	1.50175e-06	1263
13	21030655	rs12429780	0.0348	T	C	-0.0049	0.0023	0.03105	-2.13043	2.22331e-06	1.40318e-06	1.50062e-06	1263
13	21077135	rs537717812	0.001	T	C	-0.05	0.0235	0.03365	-2.12766	2.21063e-06	1.39491e-06	1.49179e-06	1263
13	21047736	rs9315611	0.0398	T	C	-0.0051	0.0024	0.03657	-2.125	2.19857e-06	1.38705e-06	1.48338e-06	1263
13	21125312	rs74038924	0.0368	T	G	0.0051	0.0024	0.03537	-2.125	2.19857e-06	1.38705e-06	1.48338e-06	1263
13	21169918	rs140819353	0.0358	T	C	-0.0051	0.0024	0.03464	-2.125	2.19857e-06	1.38705e-06	1.48338e-06	1263
13	21251657	rs117572144	0.0358	A	G	-0.0051	0.0024	0.03252	-2.125	2.19857e-06	1.38705e-06	1.48338e-06	1263
13	21124080	rs59478455	0.0368	T	C	-0.0051	0.0024	0.0352	-2.125	2.19857e-06	1.38705e-06	1.48338e-06	1263
13	20876280	rs74036234	0.001	T	C	0.123	0.0579	0.03348	2.12435	2.19565e-06	1.38514e-06	1.48134e-06	1263
13	21165292	rs61249805	0.0368	A	T	-0.0053	0.0025	0.03459	-2.12	2.17611e-06	1.37241e-06	1.46774e-06	1263
13	20824999	rs79849685	0.0278	T	C	0.0072	0.0034	0.03626	2.11765	2.16564e-06	1.36559e-06	1.46045e-06	1263
13	21132244	rs537459751	0.001	A	C	-0.0438	0.0207	0.03424	2.11594	2.15809e-06	1.36067e-06	1.45519e-06	1263
13	20825292	rs113052680	0.0268	T	G	-0.0074	0.0035	0.0335	2.11429	2.15078e-06	1.35591e-06	1.45011e-06	1263
13	21140663	rs539395001	0.002	C	G	-0.0444	0.021	0.03474	-2.11429	2.15078e-06	1.35591e-06	1.45011e-06	1263
13	21047671	rs145927765	0.004	T	C	0.0093	0.0044	0.03499	2.11364	2.14793e-06	1.35405e-06	1.44812e-06	1263
13	21127065	rs369883468	0.001	A	T	-0.0321	0.0152	0.03461	-2.11184	2.14006e-06	1.34893e-06	1.44265e-06	1263
13	20896192	rs4770000	0.4881	A	G	0.0019	0.0009	0.04643	-2.11111	2.13687e-06	1.34685e-06	1.44042e-06	1263
13	21118942	rs117509019	0.001	C	G	-0.0287	0.0136	0.03531	-2.11029	2.13331e-06	1.34453e-06	1.43795e-06	1263
13	20949626	rs73439780	0.001	T	C	0.081	0.0384	0.03462	-2.10938	2.12931e-06	1.34192e-06	1.43516e-06	1263
13	20812524	rs7322434	0.007	A	C	0.0331	0.0157	0.03514	2.10828	2.12456e-06	1.33883e-06	1.43186e-06	1263
13	21071657	rs558593276	0.0229	A	C	0.0078	0.0037	0.03542	-2.10811	2.12381e-06	1.33834e-06	1.43134e-06	1263
13	21215610	rs572670017	0.001	A	C	-0.1193	0.0566	0.03511	2.10777	2.12236e-06	1.3374e-06	1.43033e-06	1263
13	20705439	rs548442266	0.001	T	C	0.0804	0.0383	0.036	2.09922	2.08572e-06	1.31355e-06	1.40484e-06	1263
13	21247870	rs561122655	0.003	T	G	0.0155	0.0074	0.03575	2.09459	2.06625e-06	1.30088e-06	1.39131e-06	1263
13	20707193	rs117768439	0.005	T	C	-0.0377	0.018	0.03651	-2.09444	2.06562e-06	1.30047e-06	1.39087e-06	1263
13	21044584	rs9578287	0.0427	T	C	-0.0048	0.0023	0.03369	-2.08696	2.03456e-06	1.28027e-06	1.36929e-06	1263
13	21033055	rs36112915	0.0328	T	C	-0.0048	0.0023	0.03505	-2.08696	2.03456e-06	1.28027e-06	1.36929e-06	1263
13	21031057	rs35969293	0.0328	T	C	-0.0048	0.0023	0.03487	-2.08696	2.03456e-06	1.28027e-06	1.36929e-06	1263
13	21027457	rs66472343	0.0348	T	G	0.0048	0.0023	0.03643	-2.08696	2.03456e-06	1.28027e-06	1.36929e-06	1263
13	21187544	rs373873054	0.0368	T	C	0.005	0.0024	0.03508	-2.08333	2.01974e-06	1.27064e-06	1.35899e-06	1263
13	21071475	rs74216019	0.4145	T	C	-0.0025	0.0012	0.03821	-2.08333	2.01974e-06	1.27064e-06	1.35899e-06	1263
13	21169878	rs79074428	0.0358	C	G	0.005	0.0024	0.03474	-2.08333	2.01974e-06	1.27064e-06	1.35899e-06	1263
13	20694015	rs144065037	0.002	A	G	0.0256	0.0123	0.0371	2.0813	2.01149e-06	1.26527e-06	1.35326e-06	1263
13	21051542	rs117530813	0.0398	A	G	-0.0056	0.0027	0.03612	2.07407	1.98247e-06	1.24642e-06	1.33311e-06	1263
13	21100216	rs185095149	0.001	T	C	-0.0286	0.0138	0.03762	-2.07246	1.97608e-06	1.24227e-06	1.32867e-06	1263
13	21013967	rs115784851	0.002	T	C	0.1442	0.0696	0.03821	-2.07184	1.97361e-06	1.24066e-06	1.32696e-06	1263
13	20857644	rs34871126	0.1233	C	G	0.0029	0.0014	0.03622	2.07143	1.97198e-06	1.23961e-06	1.32583e-06	1263
13	20807001	rs7324033	0.1213	A	T	-0.0029	0.0014	0.03681	2.07143	1.97198e-06	1.23961e-06	1.32583e-06	1263
13	21182610	rs145105442	0.0179	C	G	0.0058	0.0028	0.04221	-2.07143	1.97198e-06	1.23961e-06	1.32583e-06	1263
13	20807828	rs35141512	0.1262	T	G	0.0029	0.0014	0.03495	2.07143	1.97198e-06	1.23961e-06	1.32583e-06	1263
13	20856460	rs7323566	0.1233	T	C	0.0029	0.0014	0.03951	2.07143	1.97198e-06	1.23961e-06	1.32583e-06	1263
13	20811907	rs71424092	0.1262	T	C	0.0029	0.0014	0.03271	2.07143	1.97198e-06	1.23961e-06	1.32583e-06	1263
13	20811820	rs34852239	0.1262	A	G	0.0029	0.0014	0.03124	2.07143	1.97198e-06	1.23961e-06	1.32583e-06	1263
13	20806823	rs35215458	0.1193	A	C	0.0029	0.0014	0.03474	2.07143	1.97198e-06	1.23961e-06	1.32583e-06	1263
13	20808487	rs34359137	0.1262	T	C	-0.0029	0.0014	0.03551	2.07143	1.97198e-06	1.23961e-06	1.32583e-06	1263
13	21158006	rs35582377	0.001	T	C	-0.0155	0.0075	0.03936	-2.06667	1.95327e-06	1.22745e-06	1.31284e-06	1263
13	20930612	rs563099832	0.001	T	G	-0.0314	0.0152	0.03938	2.06579	1.94985e-06	1.22523e-06	1.31047e-06	1263
13	21122224	rs76290045	0.001	T	C	0.0291	0.0141	0.03854	-2.06383	1.94223e-06	1.22029e-06	1.30518e-06	1263
13	20960553	rs73441721	0.001	T	G	-0.1615	0.0783	0.03903	2.06258	1.93739e-06	1.21714e-06	1.30182e-06	1263
13	20958528	rs116890539	0.002	A	G	-0.0436	0.0212	0.03915	2.0566	1.91445e-06	1.20225e-06	1.28592e-06	1263
13	20969922	rs556710492	0.001	A	G	0.0259	0.0126	0.04012	2.05556	1.91046e-06	1.19967e-06	1.28315e-06	1263
13	20820491	rs2050501	0.007	T	C	0.0314	0.0153	0.03983	2.05229	1.89809e-06	1.19164e-06	1.27457e-06	1263
13	20997978	rs6490570	0.002	T	C	0.0844	0.0412	0.04065	-2.04854	1.88405e-06	1.18253e-06	1.26484e-06	1263
13	20785249	rs149112244	0.0606	T	C	0.0043	0.0021	0.04342	2.04762	1.8806e-06	1.1803e-06	1.26245e-06	1263
13	21142049	rs139295343	0.0139	A	G	0.0088	0.0043	0.03786	-2.04651	1.87648e-06	1.17762e-06	1.25959e-06	1263
13	21128403	rs189479669	0.003	A	G	0.0178	0.0087	0.04161	-2.04598	1.87449e-06	1.17634e-06	1.25822e-06	1263
13	21026524	rs35773902	0.0348	T	G	0.0047	0.0023	0.03997	-2.04348	1.86525e-06	1.17034e-06	1.25181e-06	1263
13	20696307	rs185029137	0.001	A	G	0.1321	0.0648	0.04136	2.03858	1.84729e-06	1.1587e-06	1.23937e-06	1263
13	20934867	rs145728020	0.002	A	G	0.0338	0.0166	0.04214	2.03614	1.83844e-06	1.15297e-06	1.23324e-06	1263
13	21107445	rs372066741	0.001	A	C	-0.0287	0.0141	0.04159	-2.03546	1.83597e-06	1.15136e-06	1.23153e-06	1263
13	21092888	rs7323009	0.001	A	C	0.0582	0.0286	0.04162	2.03497	1.83418e-06	1.1502e-06	1.23029e-06	1263
13	20965208	rs531278084	0.001	T	C	-0.0649	0.0319	0.042	-2.03448	1.83243e-06	1.14908e-06	1.22908e-06	1263
13	21074827	rs74036401	0.001	T	G	-0.059	0.029	0.04202	2.03448	1.83243e-06	1.14908e-06	1.22908e-06	1263
13	20824309	rs116030144	0.0258	A	G	-0.0071	0.0035	0.04328	2.02857	1.81126e-06	1.13536e-06	1.21443e-06	1263
13	21070628	rs9509252	0.002	A	C	-0.0442	0.0218	0.04227	-2.02752	1.80754e-06	1.13295e-06	1.21185e-06	1263
13	21061613	rs539455415	0.001	A	T	-0.0174	0.0086	0.04275	-2.02326	1.79249e-06	1.1232e-06	1.20143e-06	1263
13	21119750	rs550974792	0.001	A	G	-0.0287	0.0142	0.04279	-2.02113	1.78504e-06	1.11838e-06	1.19628e-06	1263
13	20799977	rs6490528	0.006	C	G	0.027	0.0134	0.04378	2.01493	1.76355e-06	1.10447e-06	1.18141e-06	1263
13	20726593	rs142737694	0.002	A	G	-0.0465	0.0231	0.04424	-2.01299	1.7569e-06	1.10017e-06	1.17681e-06	1263
13	21072235	rs564161977	0.001	T	C	-0.0897	0.0446	0.04424	-2.01121	1.75083e-06	1.09624e-06	1.17262e-06	1263
13	20880528	rs7331275	0.3708	A	G	0.002	0.001	0.04008	-2	1.71315e-06	1.07187e-06	1.14658e-06	1263
13	20853876	rs7327840	0.171	C	G	0.0024	0.0012	0.05625	-2	1.71315e-06	1.07187e-06	1.14658e-06	1263
13	20810296	rs34941618	0.1262	T	C	0.0028	0.0014	0.03708	2	1.71315e-06	1.07187e-06	1.14658e-06	1263
13	20807507	rs71424090	0.1203	T	C	-0.0028	0.0014	0.04024	2	1.71315e-06	1.07187e-06	1.14658e-06	1263
13	21011586	rs35394426	0.0348	A	G	0.0046	0.0023	0.04032	-2	1.71315e-06	1.07187e-06	1.14658e-06	1263
13	20810537	rs34715053	0.1262	T	C	-0.0028	0.0014	0.03818	2	1.71315e-06	1.07187e-06	1.14658e-06	1263
13	20810602	rs34639600	0.1262	A	G	-0.0028	0.0014	0.03787	2	1.71315e-06	1.07187e-06	1.14658e-06	1263
13	20953073	rs73439789	0.0567	T	C	-0.0038	0.0019	0.05238	-2	1.71315e-06	1.07187e-06	1.14658e-06	1263
13	20857149	rs7329495	0.171	C	G	0.0024	0.0012	0.0559	-2	1.71315e-06	1.07187e-06	1.14658e-06	1263
13	20878609	rs9506461	0.4364	T	G	0.002	0.001	0.04026	-2	1.71315e-06	1.07187e-06	1.14658e-06	1263
13	20701424	rs558372908	0.4205	T	C	-0.0022	0.0011	0.05519	2	1.71315e-06	1.07187e-06	1.14658e-06	1263
13	20810121	rs12865280	0.1213	A	C	0.0028	0.0014	0.03899	2	1.71315e-06	1.07187e-06	1.14658e-06	1263
13	20810737	rs12866227	0.1262	A	C	0.0028	0.0014	0.03881	2	1.71315e-06	1.07187e-06	1.14658e-06	1263
13	20891889	rs945378	0.4732	T	C	-0.0018	0.0009	0.05381	-2	1.71315e-06	1.07187e-06	1.14658e-06	1263
13	20853886	rs7326549	0.171	A	G	-0.0024	0.0012	0.05619	-2	1.71315e-06	1.07187e-06	1.14658e-06	1263
13	20845580	rs9315439	0.2724	T	C	0.0022	0.0011	0.04722	2	1.71315e-06	1.07187e-06	1.14658e-06	1263
13	20792474	rs183960550	0.0616	A	T	-0.0042	0.0021	0.04965	2	1.71315e-06	1.07187e-06	1.14658e-06	1263
13	20848389	rs2183206	0.163	T	G	0.0026	0.0013	0.04468	-2	1.71315e-06	1.07187e-06	1.14658e-06	1263
13	20854299	rs9552128	0.171	A	G	-0.0024	0.0012	0.05642	-2	1.71315e-06	1.07187e-06	1.14658e-06	1263
13	20787304	rs75241386	0.0686	A	G	-0.0042	0.0021	0.04133	2	1.71315e-06	1.07187e-06	1.14658e-06	1263
13	20854191	rs9552127	0.171	A	G	0.0024	0.0012	0.05676	-2	1.71315e-06	1.07187e-06	1.14658e-06	1263
13	20854384	rs9552129	0.171	A	G	0.0024	0.0012	0.05594	-2	1.71315e-06	1.07187e-06	1.14658e-06	1263
13	21025598	rs35456729	0.0348	A	G	0.0046	0.0023	0.04466	-2	1.71315e-06	1.07187e-06	1.14658e-06	1263
13	20854161	rs9552126	0.171	T	C	-0.0024	0.0012	0.0568	-2	1.71315e-06	1.07187e-06	1.14658e-06	1263
13	21229628	rs9509318	0.1799	T	C	0.0026	0.0013	0.0421	2	1.71315e-06	1.07187e-06	1.14658e-06	1263
13	20810778	rs12865134	0.1163	C	G	0.0028	0.0014	0.0376	2	1.71315e-06	1.07187e-06	1.14658e-06	1263
13	20810103	rs7995742	0.1262	A	G	-0.0028	0.0014	0.03784	2	1.71315e-06	1.07187e-06	1.14658e-06	1263
13	20893431	rs7333213	0.4135	A	G	-0.002	0.001	0.03953	-2	1.71315e-06	1.07187e-06	1.14658e-06	1263
13	20730360	rs552486511	0.001	T	C	0.0148	0.0074	0.04616	-2	1.71315e-06	1.07187e-06	1.14658e-06	1263
13	20808499	rs71424091	0.1203	T	C	0.0028	0.0014	0.04116	2	1.71315e-06	1.07187e-06	1.14658e-06	1263
13	20853986	rs7333853	0.171	T	G	0.0024	0.0012	0.05732	-2	1.71315e-06	1.07187e-06	1.14658e-06	1263
13	21025961	rs34431555	0.0348	A	C	0.0046	0.0023	0.04453	-2	1.71315e-06	1.07187e-06	1.14658e-06	1263
13	21222261	rs78091966	0.0278	T	C	-0.005	0.0025	0.04082	-2	1.71315e-06	1.07187e-06	1.14658e-06	1263
13	20810561	rs71198965	0.1262	T	G	0.0028	0.0014	0.0397	2	1.71315e-06	1.07187e-06	1.14658e-06	1263
13	21045548	rs181822504	0.001	T	C	-0.0629	0.0315	0.0461	1.99683	1.70267e-06	1.0651e-06	1.13933e-06	1263
13	21116631	rs375340055	0.001	A	C	0.0285	0.0143	0.04549	-1.99301	1.69016e-06	1.05702e-06	1.1307e-06	1263
13	20885895	rs566795923	0.001	T	C	0.0356	0.0179	0.04637	1.98883	1.67661e-06	1.04826e-06	1.12133e-06	1263
13	20903892	rs561000725	0.002	T	C	-0.0159	0.008	0.04799	1.9875	1.67233e-06	1.04549e-06	1.11838e-06	1263
13	21196314	rs548890142	0.001	C	G	0.0157	0.0079	0.04647	-1.98734	1.67182e-06	1.04517e-06	1.11803e-06	1263
13	21000269	rs560794639	0.002	A	G	0.0347	0.0175	0.04756	1.98286	1.65748e-06	1.0359e-06	1.10813e-06	1263
13	21070318	rs9509251	0.002	T	C	-0.0428	0.0216	0.04736	-1.98148	1.65312e-06	1.03308e-06	1.10512e-06	1263
13	20776224	rs564496374	0.001	T	C	-0.0576	0.0291	0.04771	-1.97938	1.64648e-06	1.0288e-06	1.10054e-06	1263
13	20997991	rs147621414	0.002	T	C	-0.1478	0.0747	0.04796	-1.97858	1.64396e-06	1.02717e-06	1.0988e-06	1263
13	21146728	rs78917149	0.001	A	G	0.0418	0.0212	0.04874	1.9717	1.62247e-06	1.0133e-06	1.08398e-06	1263
13	21119432	rs377716292	0.001	A	G	-0.0272	0.0138	0.04854	-1.97101	1.62036e-06	1.01194e-06	1.08252e-06	1263
13	20954344	rs17244118	0.0199	C	G	-0.0067	0.0034	0.04785	1.97059	1.61904e-06	1.01109e-06	1.08161e-06	1263
13	20829764	rs148310173	0.0308	A	C	0.0067	0.0034	0.0519	1.97059	1.61904e-06	1.01109e-06	1.08161e-06	1263
13	21120186	rs147596145	0.001	T	C	-0.0264	0.0134	0.04887	-1.97015	1.61769e-06	1.01022e-06	1.08067e-06	1263
13	20955380	rs565440613	0.001	A	G	-0.0431	0.0219	0.04924	-1.96804	1.61119e-06	1.00602e-06	1.07619e-06	1263
13	20881306	rs189157641	0.0109	T	C	0.0177	0.009	0.04834	-1.96667	1.60699e-06	1.00331e-06	1.0733e-06	1263
13	20794948	rs183874074	0.003	T	G	-0.0212	0.0108	0.0506	1.96296	1.59571e-06	9.9604e-07	1.06553e-06	1263
13	20920058	rs9315492	0.0298	A	G	-0.0053	0.0027	0.05093	-1.96296	1.59571e-06	9.9604e-07	1.06553e-06	1263
13	21025499	rs36086556	0.0348	T	C	0.0045	0.0023	0.04541	-1.95652	1.57634e-06	9.83548e-07	1.05217e-06	1263
13	21021816	rs12865725	0.0348	A	C	-0.0043	0.0022	0.05667	-1.95455	1.57046e-06	9.79755e-07	1.04812e-06	1263
13	21138011	rs183116085	0.003	A	G	0.0537	0.0275	0.05111	1.95273	1.56507e-06	9.76281e-07	1.04441e-06	1263
13	21121468	rs9552233	0.0328	A	T	-0.0041	0.0021	0.05762	1.95238	1.56405e-06	9.75622e-07	1.0437e-06	1263
13	20786409	rs118170422	0.0676	A	G	0.0041	0.0021	0.04688	1.95238	1.56405e-06	9.75622e-07	1.0437e-06	1263
13	20824090	rs76072369	0.0268	T	C	-0.0068	0.0035	0.04942	1.94286	1.53622e-06	9.57694e-07	1.02454e-06	1263
13	20829037	rs116371079	0.0308	T	C	0.0066	0.0034	0.05518	1.94118	1.53138e-06	9.54574e-07	1.02121e-06	1263
13	20828080	rs12585162	0.0358	A	T	0.0066	0.0034	0.05433	1.94118	1.53138e-06	9.54574e-07	1.02121e-06	1263
13	20892384	rs185218534	0.001	A	G	0.0232	0.012	0.05364	-1.93333	1.50903e-06	9.40181e-07	1.00582e-06	1263
13	21170669	rs4769122	0.1342	A	G	-0.0027	0.0014	0.04855	1.92857	1.49566e-06	9.31579e-07	9.96625e-07	1263
13	21132385	rs571178401	0.003	A	C	-0.0254	0.0132	0.05502	-1.92424	1.48364e-06	9.23844e-07	9.88357e-07	1263
13	21051639	rs9315613	0.0179	T	C	0.0075	0.0039	0.05241	1.92308	1.48043e-06	9.21774e-07	9.86146e-07	1263
13	21263439	rs7330396	0.1372	T	C	-0.0025	0.0013	0.06073	1.92308	1.48043e-06	9.21774e-07	9.86146e-07	1263
13	21253566	rs10400673	0.1372	T	C	0.0025	0.0013	0.06434	1.92308	1.48043e-06	9.21774e-07	9.86146e-07	1263
13	20701116	rs533421613	0.004	C	G	-0.0188	0.0098	0.0538	1.91837	1.46752e-06	9.13475e-07	9.77275e-07	1263
13	20855095	rs4594101	0.171	T	C	-0.0023	0.0012	0.06871	-1.91667	1.4629e-06	9.10501e-07	9.74096e-07	1263
13	20866631	rs2152451	0.174	C	G	0.0023	0.0012	0.06684	-1.91667	1.4629e-06	9.10501e-07	9.74096e-07	1263
13	20854763	rs2050500	0.172	A	G	0.0023	0.0012	0.06125	-1.91667	1.4629e-06	9.10501e-07	9.74096e-07	1263
13	20838836	rs73156852	0.002	T	C	-0.0247	0.0129	0.05602	-1.91473	1.45765e-06	9.07128e-07	9.7049e-07	1263
13	20709867	rs185788100	0.005	A	T	-0.0419	0.0219	0.05545	-1.91324	1.45365e-06	9.0455e-07	9.67736e-07	1263
13	21024554	rs36078334	0.0348	T	C	-0.0044	0.0023	0.05193	-1.91304	1.45311e-06	9.04209e-07	9.67369e-07	1263
13	21019002	rs34233641	0.0358	T	C	-0.0044	0.0023	0.05315	-1.91304	1.45311e-06	9.04209e-07	9.67369e-07	1263
13	21021665	rs68147249	0.0348	T	C	-0.0044	0.0023	0.05365	-1.91304	1.45311e-06	9.04209e-07	9.67369e-07	1263
13	21024550	rs34796244	0.0348	A	C	-0.0044	0.0023	0.05204	-1.91304	1.45311e-06	9.04209e-07	9.67369e-07	1263
13	21018333	rs12867746	0.0348	A	G	0.0044	0.0023	0.05129	-1.91304	1.45311e-06	9.04209e-07	9.67369e-07	1263
13	20954346	rs17081333	0.002	T	C	-0.1649	0.0862	0.05578	-1.91299	1.45298e-06	9.04121e-07	9.67275e-07	1263
13	20828290	rs12584197	0.0358	T	C	0.0065	0.0034	0.05512	1.91176	1.44968e-06	9.02e-07	9.65008e-07	1263
13	21069855	rs35886464	0.006	A	G	0.0084	0.0044	0.05593	-1.90909	1.44253e-06	8.97405e-07	9.60096e-07	1263
13	21120704	rs535560474	0.001	A	C	0.0294	0.0154	0.05605	-1.90909	1.44253e-06	8.97405e-07	9.60096e-07	1263
13	20786008	rs140357452	0.0666	T	C	0.004	0.0021	0.05171	1.90476	1.43105e-06	8.90028e-07	9.52211e-07	1263
13	20786225	rs117030575	0.0676	T	C	0.004	0.0021	0.051	1.90476	1.43105e-06	8.90028e-07	9.52211e-07	1263
13	21099290	rs143890141	0.003	T	G	0.0196	0.0103	0.05845	-1.90291	1.42619e-06	8.869e-07	9.48868e-07	1263
13	21043959	rs530655042	0.001	A	G	0.0563	0.0296	0.05696	1.90203	1.42386e-06	8.85408e-07	9.47273e-07	1263
13	20928471	rs139471301	0.001	A	G	-0.0582	0.0306	0.05727	-1.90196	1.42369e-06	8.85296e-07	9.47153e-07	1263
13	21133479	rs9315710	0.332	A	G	0.0019	0.001	0.05913	-1.9	1.41856e-06	8.82002e-07	9.43633e-07	1263
13	20801844	rs945366	0.4771	A	G	0.0019	0.001	0.04485	-1.9	1.41856e-06	8.82002e-07	9.43633e-07	1263
13	20739932	rs59593733	0.002	A	C	0.0391	0.0206	0.05705	-1.89806	1.41351e-06	8.78757e-07	9.40164e-07	1263
13	20956750	rs148579682	0.002	T	G	0.0155	0.0082	0.05734	-1.89024	1.39341e-06	8.65848e-07	9.26364e-07	1263
13	20697363	rs7317152	0.0706	A	G	0.0034	0.0018	0.06036	1.88889	1.38996e-06	8.63634e-07	9.23998e-07	1263
13	21095648	rs78386442	0.001	A	T	-0.0259	0.0138	0.06176	-1.87681	1.35971e-06	8.4422e-07	9.03245e-07	1263
13	21250581	rs117629513	0.0189	A	T	-0.006	0.0032	0.06058	1.875	1.35525e-06	8.41356e-07	9.00184e-07	1263
13	21226633	rs150404544	0.001	T	C	0.0423	0.0226	0.06136	1.87168	1.34712e-06	8.36143e-07	8.94611e-07	1263
13	21022730	rs67445499	0.0348	A	G	-0.0043	0.0023	0.0546	-1.86957	1.34197e-06	8.3284e-07	8.9108e-07	1263
13	21023110	rs71426012	0.0348	T	C	-0.0043	0.0023	0.05444	-1.86957	1.34197e-06	8.3284e-07	8.9108e-07	1263
13	21023687	rs7984458	0.0348	C	G	-0.0043	0.0023	0.05436	-1.86957	1.34197e-06	8.3284e-07	8.9108e-07	1263
13	21023618	rs7991002	0.0348	T	C	0.0043	0.0023	0.0546	-1.86957	1.34197e-06	8.3284e-07	8.9108e-07	1263
13	21021953	rs12429997	0.0348	T	C	0.0043	0.0023	0.05466	-1.86957	1.34197e-06	8.3284e-07	8.9108e-07	1263
13	21022076	rs12430880	0.0348	A	G	-0.0043	0.0023	0.05445	-1.86957	1.34197e-06	8.3284e-07	8.9108e-07	1263
13	21022733	rs35362228	0.0348	A	G	-0.0043	0.0023	0.05547	-1.86957	1.34197e-06	8.3284e-07	8.9108e-07	1263
13	20777445	rs142784322	0.007	C	G	0.0086	0.0046	0.06309	-1.86957	1.34197e-06	8.3284e-07	8.9108e-07	1263
13	21023055	rs71426011	0.0348	T	C	-0.0043	0.0023	0.05419	-1.86957	1.34197e-06	8.3284e-07	8.9108e-07	1263
13	21022907	rs36075832	0.0348	T	C	0.0043	0.0023	0.05456	-1.86957	1.34197e-06	8.3284e-07	8.9108e-07	1263
13	21070770	rs76072499	0.001	T	C	0.0544	0.0291	0.06125	1.86942	1.34161e-06	8.32608e-07	8.90831e-07	1263
13	21061959	rs568964160	0.001	A	T	0.0469	0.0252	0.0624	1.86111	1.32165e-06	8.19811e-07	8.77152e-07	1263
13	21103163	rs138897295	0.001	A	G	-0.0264	0.0142	0.06282	-1.85915	1.317e-06	8.16834e-07	8.7397e-07	1263
13	20763305	rs76434661	0.001	T	C	0.0299	0.0161	0.06429	1.85714	1.31224e-06	8.13787e-07	8.70712e-07	1263
13	21188442	rs140603394	0.003	A	G	-0.0873	0.0471	0.06393	1.8535	1.3037e-06	8.08311e-07	8.64858e-07	1263
13	20763037	rs111033460	0.003	T	G	-0.0515	0.0278	0.06426	-1.85252	1.3014e-06	8.06837e-07	8.63282e-07	1263
13	21079174	rs140435913	0.002	T	C	-0.0657	0.0355	0.06424	-1.8507	1.29717e-06	8.04133e-07	8.60391e-07	1263
13	20817907	rs147087814	0.001	A	G	0.0783	0.0424	0.06454	-1.8467	1.28791e-06	7.982e-07	8.54049e-07	1263
13	21255998	rs3969100	0.1372	C	G	-0.0024	0.0013	0.07458	1.84615	1.28666e-06	7.97397e-07	8.53192e-07	1263
13	21211999	rs2442452	0.1382	T	C	-0.0024	0.0013	0.07195	1.84615	1.28666e-06	7.97397e-07	8.53192e-07	1263
13	20891976	rs181607933	0.003	C	G	0.0144	0.0078	0.06302	1.84615	1.28666e-06	7.97397e-07	8.53192e-07	1263
13	21257791	rs7984715	0.1372	T	C	0.0024	0.0013	0.07	1.84615	1.28666e-06	7.97397e-07	8.53192e-07	1263
13	21248134	rs7318542	0.1382	C	G	-0.0024	0.0013	0.07319	1.84615	1.28666e-06	7.97397e-07	8.53192e-07	1263
13	21176884	rs2497476	0.1382	T	C	-0.0024	0.0013	0.06924	1.84615	1.28666e-06	7.97397e-07	8.53192e-07	1263
13	21129711	rs75919894	0.0129	A	C	-0.0072	0.0039	0.06252	-1.84615	1.28666e-06	7.97397e-07	8.53192e-07	1263
13	21257331	rs7982682	0.1372	A	G	0.0024	0.0013	0.06727	1.84615	1.28666e-06	7.97397e-07	8.53192e-07	1263
13	21189941	rs2442455	0.1382	A	G	0.0024	0.0013	0.07181	1.84615	1.28666e-06	7.97397e-07	8.53192e-07	1263
13	21191081	rs73165417	0.1392	T	G	-0.0024	0.0013	0.07184	1.84615	1.28666e-06	7.97397e-07	8.53192e-07	1263
13	21222419	rs2497498	0.1372	T	C	0.0024	0.0013	0.0756	1.84615	1.28666e-06	7.97397e-07	8.53192e-07	1263
13	21194919	rs2497478	0.1382	T	C	0.0024	0.0013	0.07418	1.84615	1.28666e-06	7.97397e-07	8.53192e-07	1263
13	21250907	rs67051903	0.1382	T	C	-0.0024	0.0013	0.07313	1.84615	1.28666e-06	7.97397e-07	8.53192e-07	1263
13	21198597	rs2480429	0.1382	A	G	0.0024	0.0013	0.07384	1.84615	1.28666e-06	7.97397e-07	8.53192e-07	1263
13	21223187	rs2497499	0.1372	A	G	-0.0024	0.0013	0.07563	1.84615	1.28666e-06	7.97397e-07	8.53192e-07	1263
13	20848094	rs2313489	0.163	A	C	-0.0024	0.0013	0.07068	-1.84615	1.28666e-06	7.97397e-07	8.53192e-07	1263
13	21253143	rs10400669	0.1372	A	G	0.0024	0.0013	0.07301	1.84615	1.28666e-06	7.97397e-07	8.53192e-07	1263
13	21199594	rs2497485	0.1382	A	G	0.0024	0.0013	0.07572	1.84615	1.28666e-06	7.97397e-07	8.53192e-07	1263
13	21224410	rs11619488	0.1372	A	T	-0.0024	0.0013	0.07457	1.84615	1.28666e-06	7.97397e-07	8.53192e-07	1263
13	21200401	rs2442444	0.1382	A	G	0.0024	0.0013	0.07142	1.84615	1.28666e-06	7.97397e-07	8.53192e-07	1263
13	21231238	rs570168418	0.001	A	G	-0.0635	0.0344	0.06463	-1.84593	1.28615e-06	7.97069e-07	8.5284e-07	1263
13	20952014	rs79620351	0.0557	T	C	0.0035	0.0019	0.07186	-1.84211	1.2774e-06	7.91467e-07	8.46852e-07	1263
13	21067729	rs182908149	0.001	A	G	-0.023	0.0125	0.06557	-1.84	1.27262e-06	7.88405e-07	8.43579e-07	1263
13	21105805	rs566450301	0.001	A	G	-0.0388	0.0211	0.06651	-1.83886	1.27004e-06	7.86759e-07	8.41818e-07	1263
13	21002754	rs73443913	0.002	T	G	-0.1252	0.0681	0.06582	-1.83847	1.26916e-06	7.86196e-07	8.41216e-07	1263
13	20962070	rs73441725	0.001	A	G	-0.171	0.0931	0.06633	1.83673	1.26524e-06	7.83689e-07	8.38536e-07	1263
13	20855039	rs2050498	0.171	T	C	0.0022	0.0012	0.0739	-1.83333	1.25763e-06	7.78812e-07	8.33324e-07	1263
13	20695251	rs9509042	0.0755	T	G	0.0033	0.0018	0.07585	1.83333	1.25763e-06	7.78812e-07	8.33324e-07	1263
13	20855428	rs9552130	0.173	T	C	-0.0022	0.0012	0.07463	-1.83333	1.25763e-06	7.78812e-07	8.33324e-07	1263
13	20701539	rs8002203	0.1918	T	C	-0.0022	0.0012	0.07035	1.83333	1.25763e-06	7.78812e-07	8.33324e-07	1263
13	21084624	rs149591359	0.0239	A	G	0.0055	0.003	0.06372	1.83333	1.25763e-06	7.78812e-07	8.33324e-07	1263
13	21212368	rs77457091	0.0378	T	C	0.0053	0.0029	0.06354	1.82759	1.24489e-06	7.70663e-07	8.24612e-07	1263
13	20946791	rs74367228	0.0189	T	C	-0.0053	0.0029	0.0688	-1.82759	1.24489e-06	7.70663e-07	8.24612e-07	1263
13	20992004	rs556959736	0.001	A	G	-0.0201	0.011	0.06824	-1.82727	1.2442e-06	7.70223e-07	8.2414e-07	1263
13	21222536	rs192062305	0.001	A	G	0.0448	0.0246	0.0679	-1.82114	1.2308e-06	7.61652e-07	8.14979e-07	1263
13	21081869	rs146548298	0.0169	A	G	0.006	0.0033	0.06703	-1.81818	1.22441e-06	7.57566e-07	8.10611e-07	1263
13	21043613	rs4065486	0.0457	A	G	-0.004	0.0022	0.07544	-1.81818	1.22441e-06	7.57566e-07	8.10611e-07	1263
13	20846261	rs182574887	0.002	A	T	-0.0247	0.0136	0.06998	-1.81618	1.2201e-06	7.54812e-07	8.07665e-07	1263
13	21092663	rs140361154	0.001	T	G	-0.0252	0.0139	0.06943	-1.81295	1.21321e-06	7.50407e-07	8.02955e-07	1263
13	20964025	rs554045855	0.002	T	C	0.0373	0.0206	0.07038	-1.81068	1.20839e-06	7.47327e-07	7.99662e-07	1263
13	20924631	rs9509171	0.0278	A	G	0.0047	0.0026	0.07436	-1.80769	1.20208e-06	7.43299e-07	7.95357e-07	1263
13	21107550	rs564460783	0.001	A	C	-0.0811	0.0449	0.07112	1.80624	1.19903e-06	7.41345e-07	7.93269e-07	1263
13	20807841	rs531642691	0.008	C	G	0.0101	0.0056	0.06986	-1.80357	1.19346e-06	7.3779e-07	7.89467e-07	1263
13	21102906	rs573971049	0.001	A	T	-0.0256	0.0142	0.07105	-1.80282	1.19189e-06	7.36787e-07	7.88394e-07	1263
13	20908669	rs9506471	0.4225	T	C	0.0018	0.001	0.05294	-1.8	1.18605e-06	7.33059e-07	7.84408e-07	1263
13	20811105	rs112725465	0.0378	A	G	-0.0045	0.0025	0.06841	-1.8	1.18605e-06	7.33059e-07	7.84408e-07	1263
13	21131211	rs9506514	0.335	A	C	-0.0018	0.001	0.0739	-1.8	1.18605e-06	7.33059e-07	7.84408e-07	1263
13	21061851	rs138307990	0.003	C	G	0.041	0.0228	0.07245	1.79825	1.18243e-06	7.30748e-07	7.81939e-07	1263
13	20740879	rs146989443	0.001	A	C	0.04	0.0223	0.07322	1.79372	1.17317e-06	7.24836e-07	7.75618e-07	1263
13	20946533	rs78856238	0.0189	A	G	-0.0052	0.0029	0.07379	-1.7931	1.17192e-06	7.24034e-07	7.74759e-07	1263
13	20740545	rs534392674	0.001	A	G	-0.0552	0.0308	0.07316	-1.79221	1.1701e-06	7.22871e-07	7.73517e-07	1263
13	20888038	rs182178577	0.003	T	C	-0.0138	0.0077	0.07366	1.79221	1.1701e-06	7.22871e-07	7.73517e-07	1263
13	20887077	rs117864551	0.007	A	G	0.0154	0.0086	0.07509	-1.7907	1.16704e-06	7.20919e-07	7.7143e-07	1263
13	21152781	rs4531585	0.1322	T	C	0.0025	0.0014	0.06338	-1.78571	1.15702e-06	7.14524e-07	7.64593e-07	1263
13	20776379	rs529237972	0.001	A	G	-0.0475	0.0266	0.07435	1.78571	1.15702e-06	7.14524e-07	7.64593e-07	1263
13	20720263	rs183433689	0.002	A	C	-0.1213	0.068	0.07446	1.78382	1.15325e-06	7.12117e-07	7.6202e-07	1263
13	21094171	rs35922728	0.006	A	G	0.0082	0.0046	0.07534	-1.78261	1.15083e-06	7.10576e-07	7.60372e-07	1263
13	21221783	rs188735249	0.001	T	C	0.0365	0.0205	0.0756	1.78049	1.14663e-06	7.07898e-07	7.57508e-07	1263
13	21034934	rs9579863	0.001	A	G	-0.0904	0.0508	0.07549	-1.77953	1.14474e-06	7.06688e-07	7.56215e-07	1263
13	20952765	rs4612917	0.4751	T	C	0.0016	0.0009	0.09481	-1.77778	1.14129e-06	7.04493e-07	7.53868e-07	1263
13	20956834	rs4335644	0.493	A	G	-0.0016	0.0009	0.09013	-1.77778	1.14129e-06	7.04493e-07	7.53868e-07	1263
13	20957230	rs4633549	0.4811	A	G	-0.0016	0.0009	0.08539	-1.77778	1.14129e-06	7.04493e-07	7.53868e-07	1263
13	20950626	rs6490559	0.4791	A	G	-0.0016	0.0009	0.09542	-1.77778	1.14129e-06	7.04493e-07	7.53868e-07	1263
13	20900169	rs9509152	0.4901	A	G	-0.0016	0.0009	0.08278	-1.77778	1.14129e-06	7.04493e-07	7.53868e-07	1263
13	20905162	rs9509165	0.4911	A	T	-0.0016	0.0009	0.09587	-1.77778	1.14129e-06	7.04493e-07	7.53868e-07	1263
13	20905243	rs9506470	0.4911	T	C	-0.0016	0.0009	0.09594	-1.77778	1.14129e-06	7.04493e-07	7.53868e-07	1263
13	20906170	rs4770002	0.4911	T	C	0.0016	0.0009	0.09506	-1.77778	1.14129e-06	7.04493e-07	7.53868e-07	1263
13	20896652	rs7331425	0.4911	T	C	-0.0016	0.0009	0.08494	-1.77778	1.14129e-06	7.04493e-07	7.53868e-07	1263
13	20907501	rs9509167	0.4483	T	G	-0.0016	0.0009	0.09395	-1.77778	1.14129e-06	7.04493e-07	7.53868e-07	1263
13	20899702	rs1572375	0.4901	A	G	-0.0016	0.0009	0.0835	-1.77778	1.14129e-06	7.04493e-07	7.53868e-07	1263
13	20908339	rs12861603	0.4901	A	G	0.0016	0.0009	0.09352	-1.77778	1.14129e-06	7.04493e-07	7.53868e-07	1263
13	20896522	rs7331209	0.4901	C	G	0.0016	0.0009	0.07793	-1.77778	1.14129e-06	7.04493e-07	7.53868e-07	1263
13	20899205	rs7327142	0.4901	T	C	-0.0016	0.0009	0.08432	-1.77778	1.14129e-06	7.04493e-07	7.53868e-07	1263
13	20896159	rs4769098	0.4901	C	G	0.0016	0.0009	0.08008	-1.77778	1.14129e-06	7.04493e-07	7.53868e-07	1263
13	20898279	rs12873647	0.4901	A	G	-0.0016	0.0009	0.08546	-1.77778	1.14129e-06	7.04493e-07	7.53868e-07	1263
13	20896618	rs7337231	0.4911	T	C	0.0016	0.0009	0.08623	-1.77778	1.14129e-06	7.04493e-07	7.53868e-07	1263
13	20898316	rs9509139	0.4901	T	C	0.0016	0.0009	0.08615	-1.77778	1.14129e-06	7.04493e-07	7.53868e-07	1263
13	21073890	rs557935991	0.001	A	T	-0.0728	0.041	0.07611	-1.77561	1.13705e-06	7.01784e-07	7.50973e-07	1263
13	21120377	rs12018284	0.0328	A	G	0.0039	0.0022	0.07283	1.77273	1.13143e-06	6.98206e-07	7.47146e-07	1263
13	21120371	rs12017152	0.0328	T	C	0.0039	0.0022	0.0746	1.77273	1.13143e-06	6.98206e-07	7.47146e-07	1263
13	20946829	rs117398816	0.0736	T	C	-0.0039	0.0022	0.07498	-1.77273	1.13143e-06	6.98206e-07	7.47146e-07	1263
13	21121357	rs9552232	0.0328	A	G	0.0039	0.0022	0.07492	1.77273	1.13143e-06	6.98206e-07	7.47146e-07	1263
13	20726616	rs151009923	0.007	T	C	0.0101	0.0057	0.07741	-1.77193	1.12989e-06	6.9722e-07	7.46092e-07	1263
13	20932365	rs148792643	0.001	A	T	-0.0545	0.0308	0.07739	1.76948	1.12516e-06	6.94203e-07	7.42866e-07	1263
13	21234337	rs10400614	0.1382	T	C	-0.0023	0.0013	0.07598	1.76923	1.12468e-06	6.93896e-07	7.42539e-07	1263
13	21216614	rs2497495	0.1382	A	G	0.0023	0.0013	0.07591	1.76923	1.12468e-06	6.93896e-07	7.42539e-07	1263
13	20771542	rs561350573	0.001	T	G	0.1518	0.0858	0.07698	-1.76923	1.12468e-06	6.93896e-07	7.42539e-07	1263
13	21224501	rs11620505	0.1362	A	G	0.0023	0.0013	0.08822	1.76923	1.12468e-06	6.93896e-07	7.42539e-07	1263
13	21204373	rs2442448	0.1382	T	C	-0.0023	0.0013	0.07905	1.76923	1.12468e-06	6.93896e-07	7.42539e-07	1263
13	21247901	rs7319201	0.1392	T	C	-0.0023	0.0013	0.07706	1.76923	1.12468e-06	6.93896e-07	7.42539e-07	1263
13	21205046	rs2497489	0.1382	T	C	-0.0023	0.0013	0.07939	1.76923	1.12468e-06	6.93896e-07	7.42539e-07	1263
13	21195182	rs2442457	0.1402	A	G	-0.0023	0.0013	0.08021	1.76923	1.12468e-06	6.93896e-07	7.42539e-07	1263
13	21183104	rs3002170	0.1392	A	G	-0.0023	0.0013	0.08278	1.76923	1.12468e-06	6.93896e-07	7.42539e-07	1263
13	21115816	rs569439809	0.001	T	C	0.0252	0.0143	0.07788	-1.76224	1.11132e-06	6.85382e-07	7.33436e-07	1263
13	21154803	rs545743479	0.001	T	C	-0.0419	0.0238	0.07785	-1.7605	1.10804e-06	6.83292e-07	7.31202e-07	1263
13	20973885	rs67774360	0.0089	A	C	0.0139	0.0079	0.07689	1.75949	1.10613e-06	6.82079e-07	7.29904e-07	1263
13	21217018	rs147734390	0.001	A	G	0.0114	0.0065	0.08171	-1.75385	1.09557e-06	6.75347e-07	7.22706e-07	1263
13	21155158	rs183436283	0.004	T	C	-0.0135	0.0077	0.08113	-1.75325	1.09445e-06	6.74638e-07	7.21947e-07	1263
13	20875548	rs9509132	0.2068	A	C	0.0021	0.0012	0.08815	-1.75	1.08845e-06	6.70812e-07	7.17858e-07	1263
13	20802844	rs12870711	0.2664	T	C	0.0021	0.0012	0.081	1.75	1.08845e-06	6.70812e-07	7.17858e-07	1263
13	20695083	rs7992032	0.1809	A	C	-0.0021	0.0012	0.09643	1.75	1.08845e-06	6.70812e-07	7.17858e-07	1263
13	21122756	rs6490593	0.1958	A	G	0.0021	0.0012	0.07437	-1.75	1.08845e-06	6.70812e-07	7.17858e-07	1263
13	20889631	rs115089978	0.1392	A	T	-0.0028	0.0016	0.07746	-1.75	1.08845e-06	6.70812e-07	7.17858e-07	1263
13	20889630	rs115791921	0.1392	C	G	0.0028	0.0016	0.07746	-1.75	1.08845e-06	6.70812e-07	7.17858e-07	1263
13	20698380	rs9509043	0.1799	A	G	-0.0021	0.0012	0.09165	1.75	1.08845e-06	6.70812e-07	7.17858e-07	1263
13	20847138	rs7321901	0.1968	T	C	0.0021	0.0012	0.07569	1.75	1.08845e-06	6.70812e-07	7.17858e-07	1263
13	20698264	rs7325422	0.1829	A	C	-0.0021	0.0012	0.09536	1.75	1.08845e-06	6.70812e-07	7.17858e-07	1263
13	20847083	rs34174783	0.1958	A	C	-0.0021	0.0012	0.06861	1.75	1.08845e-06	6.70812e-07	7.17858e-07	1263
13	21047659	rs574910351	0.001	T	G	-0.0306	0.0175	0.08018	1.74857	1.08582e-06	6.69138e-07	7.16068e-07	1263
13	21003304	rs139041033	0.002	T	G	-0.1264	0.0723	0.08052	-1.74827	1.08527e-06	6.68787e-07	7.15692e-07	1263
13	21214946	rs190795656	0.007	T	G	0.0187	0.0107	0.08168	1.74766	1.08415e-06	6.68077e-07	7.14933e-07	1263
13	20798956	rs182063498	0.001	A	G	0.0204	0.0117	0.08174	1.74359	1.07672e-06	6.63344e-07	7.09872e-07	1263
13	21054855	rs151074087	0.001	A	G	-0.0493	0.0283	0.08179	-1.74205	1.07392e-06	6.61565e-07	7.07971e-07	1263
13	21024283	rs35133832	0.0328	A	G	-0.004	0.0023	0.07457	-1.73913	1.06866e-06	6.58213e-07	7.04387e-07	1263
13	21233497	rs569866184	0.001	T	G	-0.0431	0.0248	0.08286	-1.7379	1.06645e-06	6.56811e-07	7.02887e-07	1263
13	20796221	rs41292217	0.003	A	C	-0.0278	0.016	0.08313	1.7375	1.06573e-06	6.5635e-07	7.02396e-07	1263
13	20850504	rs545880841	0.001	A	G	-0.0363	0.0209	0.08341	-1.73684	1.06455e-06	6.55601e-07	7.01594e-07	1263
13	20749741	rs9509077	0.0567	A	G	0.0033	0.0019	0.09219	1.73684	1.06455e-06	6.55601e-07	7.01594e-07	1263
13	20996880	rs145214957	0.002	A	G	0.122	0.0703	0.08267	-1.73542	1.06201e-06	6.53985e-07	6.99865e-07	1263
13	21109571	rs116962049	0.0089	A	G	-0.0196	0.0113	0.0836	1.73451	1.0604e-06	6.52957e-07	6.98767e-07	1263
13	21120804	rs9552230	0.0328	T	G	0.0038	0.0022	0.0858	1.72727	1.04761e-06	6.44826e-07	6.90073e-07	1263
13	20694566	rs35056366	0.2445	A	G	-0.0019	0.0011	0.09525	1.72727	1.04761e-06	6.44826e-07	6.90073e-07	1263
13	21120225	rs12584547	0.0328	A	G	-0.0038	0.0022	0.08627	1.72727	1.04761e-06	6.44826e-07	6.90073e-07	1263
13	21120557	rs9552227	0.0328	T	C	-0.0038	0.0022	0.08298	1.72727	1.04761e-06	6.44826e-07	6.90073e-07	1263
13	21120715	rs9552228	0.0328	A	G	-0.0038	0.0022	0.07942	1.72727	1.04761e-06	6.44826e-07	6.90073e-07	1263
13	21120718	rs9552229	0.0328	A	G	0.0038	0.0022	0.07944	1.72727	1.04761e-06	6.44826e-07	6.90073e-07	1263
13	21119935	rs12584202	0.0328	A	G	0.0038	0.0022	0.07987	1.72727	1.04761e-06	6.44826e-07	6.90073e-07	1263
13	21076263	rs541865928	0.001	T	C	-0.0333	0.0193	0.08456	1.72539	1.04432e-06	6.42733e-07	6.87835e-07	1263
13	20749233	rs192671119	0.001	A	C	-0.0238	0.0138	0.08503	1.72464	1.04301e-06	6.419e-07	6.86945e-07	1263
13	21166671	rs557694325	0.001	T	C	-0.0719	0.0417	0.08462	-1.72422	1.04229e-06	6.41439e-07	6.86452e-07	1263
13	21228223	rs556100451	0.001	A	G	-0.061	0.0354	0.08495	1.72316	1.04045e-06	6.40272e-07	6.85204e-07	1263
13	20791078	rs576168981	0.001	A	G	-0.0421	0.0245	0.08625	1.71837	1.03218e-06	6.3501e-07	6.79577e-07	1263
13	20956472	rs7986023	0.001	A	G	0.161	0.0938	0.08621	-1.71642	1.02884e-06	6.32888e-07	6.77308e-07	1263
13	21248946	rs7318727	0.1382	A	G	0.0024	0.0014	0.08353	1.71429	1.0252e-06	6.30578e-07	6.74838e-07	1263
13	21123759	rs6490595	0.1302	T	G	0.0024	0.0014	0.08341	1.71429	1.0252e-06	6.30578e-07	6.74838e-07	1263
13	21129831	rs183416640	0.005	A	G	-0.0132	0.0077	0.08775	-1.71429	1.0252e-06	6.30578e-07	6.74838e-07	1263
13	21133809	rs9315711	0.1282	A	C	0.0024	0.0014	0.08664	-1.71429	1.0252e-06	6.30578e-07	6.74838e-07	1263
13	21142131	rs374667274	0.001	A	G	-0.0841	0.0491	0.08672	1.71283	1.02273e-06	6.29009e-07	6.7316e-07	1263
13	20850286	rs186636733	0.001	A	G	-0.4076	0.238	0.08679	-1.71261	1.02235e-06	6.28765e-07	6.729e-07	1263
13	21259079	rs149827858	0.0169	T	C	-0.0065	0.0038	0.08426	-1.71053	1.01884e-06	6.26533e-07	6.70512e-07	1263
13	21090981	rs9552221	0.0249	T	C	0.0041	0.0024	0.09071	1.70833	1.01515e-06	6.24188e-07	6.68006e-07	1263
13	21229624	rs145740226	0.001	T	C	-0.0222	0.013	0.08758	1.70769	1.01407e-06	6.23505e-07	6.67276e-07	1263
13	21082257	rs574445921	0.001	A	C	0.0582	0.0341	0.08733	-1.70674	1.01249e-06	6.22498e-07	6.66198e-07	1263
13	20716317	rs141882615	0.007	T	C	-0.0145	0.0085	0.08598	-1.70588	1.01104e-06	6.21582e-07	6.6522e-07	1263
13	20762666	rs530541021	0.001	T	C	-0.0213	0.0125	0.08755	1.704	1.00791e-06	6.1959e-07	6.6309e-07	1263
13	20704287	rs146616543	0.002	T	G	-0.0477	0.028	0.08875	1.70357	1.0072e-06	6.19138e-07	6.62607e-07	1263
13	20755611	rs537162844	0.001	A	G	-0.0431	0.0253	0.08752	1.70356	1.00717e-06	6.19124e-07	6.62591e-07	1263
13	21077284	rs145715057	0.004	A	G	0.0143	0.0084	0.08751	-1.70238	1.00522e-06	6.17885e-07	6.61266e-07	1263
13	20820178	rs147122553	0.001	T	C	-0.0726	0.0427	0.08883	-1.70023	1.00168e-06	6.15633e-07	6.58858e-07	1263
13	20879015	rs4769991	0.3917	A	G	0.0017	0.001	0.08513	-1.7	1.00129e-06	6.15388e-07	6.58596e-07	1263
13	20912527	rs9550637	0.3479	A	G	-0.0017	0.001	0.08958	1.7	1.00129e-06	6.15388e-07	6.58596e-07	1263
13	20913002	rs56333711	0.3479	A	C	-0.0017	0.001	0.08952	1.7	1.00129e-06	6.15388e-07	6.58596e-07	1263
13	20954545	rs73439796	0.001	T	C	0.1706	0.1005	0.08944	-1.69751	9.97206e-07	6.12793e-07	6.55822e-07	1263
13	20956635	rs113953761	0.001	A	G	-0.1684	0.0993	0.08987	-1.69587	9.94522e-07	6.11089e-07	6.54e-07	1263
13	20725233	rs76570457	0.006	A	G	-0.0139	0.0082	0.09079	-1.69512	9.933e-07	6.10314e-07	6.5317e-07	1263
13	20891277	rs573914533	0.001	A	G	0.1171	0.0691	0.09018	1.69465	9.92525e-07	6.09821e-07	6.52644e-07	1263
13	21157379	rs4465463	0.1392	T	C	0.0022	0.0013	0.09002	-1.69231	9.8873e-07	6.07412e-07	6.50068e-07	1263
13	21215804	rs10507294	0.1372	T	G	0.0022	0.0013	0.09274	1.69231	9.8873e-07	6.07412e-07	6.50068e-07	1263
13	21180340	rs3002169	0.1392	C	G	-0.0022	0.0013	0.09176	1.69231	9.8873e-07	6.07412e-07	6.50068e-07	1263
13	21122582	rs7318814	0.0209	A	T	0.0088	0.0052	0.09425	1.69231	9.8873e-07	6.07412e-07	6.50068e-07	1263
13	20899846	rs7990462	0.165	A	G	0.0022	0.0013	0.09253	1.69231	9.8873e-07	6.07412e-07	6.50068e-07	1263
13	21160492	rs9506523	0.1392	A	C	-0.0022	0.0013	0.09297	-1.69231	9.8873e-07	6.07412e-07	6.50068e-07	1263
13	21159558	rs7334222	0.1392	A	G	-0.0022	0.0013	0.09292	-1.69231	9.8873e-07	6.07412e-07	6.50068e-07	1263
13	21181659	rs2987986	0.1392	A	C	0.0022	0.0013	0.09506	1.69231	9.8873e-07	6.07412e-07	6.50068e-07	1263
13	21187308	rs2480430	0.1392	A	G	-0.0022	0.0013	0.09937	1.69231	9.8873e-07	6.07412e-07	6.50068e-07	1263
13	20739728	rs146212850	0.006	A	G	0.045	0.0266	0.09007	1.69173	9.87794e-07	6.06818e-07	6.49433e-07	1263
13	21129624	rs143172854	0.002	T	C	-0.0896	0.053	0.09094	-1.69057	9.85915e-07	6.05626e-07	6.48157e-07	1263
13	20923983	rs114706614	0.0249	A	G	0.0071	0.0042	0.09158	1.69048	9.8577e-07	6.05534e-07	6.48059e-07	1263
13	20813395	rs190230739	0.001	T	C	0.3988	0.236	0.09106	-1.68983	9.8473e-07	6.04874e-07	6.47353e-07	1263
13	20956011	rs571156077	0.001	A	G	0.1328	0.0787	0.09176	-1.68742	9.8086e-07	6.02418e-07	6.44727e-07	1263
13	21091649	rs547100640	0.0099	A	G	0.0187	0.0111	0.09142	1.68468	9.76491e-07	5.99646e-07	6.41763e-07	1263
13	21105474	rs61215855	0.002	A	G	0.0207	0.0123	0.09346	-1.68293	9.73699e-07	5.97873e-07	6.39868e-07	1263
13	21121475	rs9552234	0.0328	A	G	0.0037	0.0022	0.09116	1.68182	9.71943e-07	5.96758e-07	6.38677e-07	1263
13	21086558	rs7987204	0.0348	T	C	-0.0037	0.0022	0.0883	1.68182	9.71943e-07	5.96758e-07	6.38677e-07	1263
13	20877900	rs149634048	0.001	A	G	-1.374	0.8189	0.09337	-1.67786	9.6571e-07	5.92806e-07	6.34449e-07	1263
13	20707316	rs145795526	0.0258	T	G	0.0057	0.0034	0.08673	-1.67647	9.63534e-07	5.91425e-07	6.32973e-07	1263
13	20823221	rs115556129	0.0219	A	G	-0.0062	0.0037	0.09241	1.67568	9.62293e-07	5.90638e-07	6.32131e-07	1263
13	21147628	rs539012059	0.001	A	G	-0.1005	0.06	0.09374	1.675	9.61239e-07	5.8997e-07	6.31417e-07	1263
13	21139062	rs534379519	0.001	C	G	-0.0231	0.0138	0.09425	-1.67391	9.59548e-07	5.88897e-07	6.3027e-07	1263
13	21064530	rs59507784	0.003	T	C	-0.0329	0.0197	0.09551	1.67005	9.53571e-07	5.85108e-07	6.26217e-07	1263
13	20812718	rs554578707	0.001	T	C	-0.0327	0.0196	0.09476	-1.66837	9.50981e-07	5.83466e-07	6.24462e-07	1263
13	20698681	rs7324150	0.1809	A	G	0.002	0.0012	0.1058	1.66667	9.48375e-07	5.81813e-07	6.22695e-07	1263
13	20740878	rs142395102	0.001	A	G	0.0375	0.0225	0.09612	1.66667	9.48375e-07	5.81813e-07	6.22695e-07	1263
13	20909600	rs4448783	0.493	A	C	0.0015	0.0009	0.1003	-1.66667	9.48375e-07	5.81813e-07	6.22695e-07	1263
13	20821705	rs6490533	0.4274	C	G	-0.0015	0.0009	0.1166	-1.66667	9.48375e-07	5.81813e-07	6.22695e-07	1263
13	20907999	rs9509168	0.4493	T	G	0.0015	0.0009	0.1073	-1.66667	9.48375e-07	5.81813e-07	6.22695e-07	1263
13	21121471	rs7998420	0.0179	T	C	0.006	0.0036	0.09596	-1.66667	9.48375e-07	5.81813e-07	6.22695e-07	1263
13	21088717	rs9509261	0.2276	T	C	0.002	0.0012	0.08632	-1.66667	9.48375e-07	5.81813e-07	6.22695e-07	1263
13	20908211	rs12861134	0.4483	A	G	0.0015	0.0009	0.1062	-1.66667	9.48375e-07	5.81813e-07	6.22695e-07	1263
13	20951016	rs7334353	0.4712	T	C	0.0015	0.0009	0.1116	1.66667	9.48375e-07	5.81813e-07	6.22695e-07	1263
13	21143707	rs7997190	0.2425	A	G	0.002	0.0012	0.1011	1.66667	9.48375e-07	5.81813e-07	6.22695e-07	1263
13	20900384	rs9509154	0.4901	T	C	-0.0015	0.0009	0.09752	-1.66667	9.48375e-07	5.81813e-07	6.22695e-07	1263
13	20907467	rs9509166	0.4483	A	T	-0.0015	0.0009	0.1166	-1.66667	9.48375e-07	5.81813e-07	6.22695e-07	1263
13	21122776	rs6490594	0.1968	C	G	-0.002	0.0012	0.09202	-1.66667	9.48375e-07	5.81813e-07	6.22695e-07	1263
13	20903792	rs9509159	0.4911	A	T	0.0015	0.0009	0.09787	-1.66667	9.48375e-07	5.81813e-07	6.22695e-07	1263
13	20909687	rs7491592	0.493	A	G	-0.0015	0.0009	0.09912	-1.66667	9.48375e-07	5.81813e-07	6.22695e-07	1263
13	21016278	rs59314264	0.003	A	T	0.0544	0.0327	0.09683	-1.66361	9.43714e-07	5.78859e-07	6.19536e-07	1263
13	21204342	rs193153918	0.001	T	C	-0.1478	0.0889	0.09619	-1.66254	9.42096e-07	5.77833e-07	6.18439e-07	1263
13	21146892	rs185358951	0.004	T	C	0.0128	0.0077	0.09712	-1.66234	9.41786e-07	5.77637e-07	6.18229e-07	1263
13	21174684	rs569025441	0.001	T	C	-0.0638	0.0384	0.09715	1.66146	9.40455e-07	5.76794e-07	6.17327e-07	1263
13	21159443	rs139138819	0.0159	C	G	-0.0083	0.005	0.09517	1.66	9.38253e-07	5.75398e-07	6.15835e-07	1263
13	21102178	rs146868317	0.002	T	C	0.0126	0.0076	0.0956	1.65789	9.35088e-07	5.73393e-07	6.13691e-07	1263
13	20898174	rs75450457	0.004	T	C	0.1397	0.0846	0.09873	1.6513	9.25267e-07	5.67172e-07	6.07038e-07	1263
13	20863169	rs142772332	0.006	A	G	0.0117	0.0071	0.09922	1.64789	9.2024e-07	5.63988e-07	6.03633e-07	1263
13	21141822	rs9552244	0.0557	A	G	0.0028	0.0017	0.1113	-1.64706	9.19025e-07	5.63218e-07	6.02811e-07	1263
13	20735886	rs537031748	0.001	A	T	-0.0247	0.015	0.09809	1.64667	9.18451e-07	5.62855e-07	6.02422e-07	1263
13	20937631	rs549108705	0.001	C	G	-0.0365	0.0222	0.0999	1.64414	9.1477e-07	5.60525e-07	5.99929e-07	1263
13	21249011	rs7324762	0.1382	T	C	0.0023	0.0014	0.1078	1.64286	9.129e-07	5.5934e-07	5.98663e-07	1263
13	21189487	rs76606061	0.1352	T	C	-0.0023	0.0014	0.09984	1.64286	9.129e-07	5.5934e-07	5.98663e-07	1263
13	21128600	rs11147765	0.1302	A	G	0.0023	0.0014	0.09964	-1.64286	9.129e-07	5.5934e-07	5.98663e-07	1263
13	21034725	rs549872043	0.001	T	C	0.0266	0.0162	0.1005	1.64198	9.11621e-07	5.5853e-07	5.97798e-07	1263
13	20787547	rs7330799	0.002	A	G	0.0793	0.0483	0.1009	1.64182	9.11399e-07	5.5839e-07	5.97647e-07	1263
13	20928577	rs111983679	0.0139	T	C	-0.0087	0.0053	0.103	1.64151	9.10947e-07	5.58103e-07	5.97341e-07	1263
13	20963409	rs531479071	0.006	T	C	0.01	0.0061	0.1033	1.63934	9.07821e-07	5.56125e-07	5.95225e-07	1263
13	21121323	rs5023264	0.0169	A	G	-0.0059	0.0036	0.1023	1.63889	9.07166e-07	5.55711e-07	5.94782e-07	1263
13	21144497	rs73163282	0.2425	A	G	-0.0018	0.0011	0.1087	1.63636	9.03543e-07	5.53417e-07	5.9233e-07	1263
13	21143121	rs4770057	0.2425	A	G	-0.0018	0.0011	0.1117	1.63636	9.03543e-07	5.53417e-07	5.9233e-07	1263
13	21143283	rs4770058	0.2425	T	C	-0.0018	0.0011	0.1093	1.63636	9.03543e-07	5.53417e-07	5.9233e-07	1263
13	21187233	rs141335373	0.001	A	G	0.0461	0.0282	0.1021	1.63475	9.01241e-07	5.5196e-07	5.90772e-07	1263
13	20899104	rs530970458	0.003	A	G	0.0152	0.0093	0.1032	1.63441	9.00752e-07	5.51651e-07	5.90441e-07	1263
13	20763039	rs111033327	0.001	A	G	0.0456	0.0279	0.103	1.63441	9.00752e-07	5.51651e-07	5.90441e-07	1263
13	21096979	rs202195184	0.001	A	G	-0.0201	0.0123	0.1018	-1.63415	9.00378e-07	5.51415e-07	5.90188e-07	1263
13	21201594	rs117750478	0.0606	T	C	-0.0031	0.0019	0.09503	-1.63158	8.96733e-07	5.49108e-07	5.87721e-07	1263
13	20787644	rs187720903	0.002	A	G	0.0184	0.0113	0.1036	-1.62832	8.92134e-07	5.46199e-07	5.8461e-07	1263
13	21171004	rs189861936	0.002	A	G	-0.0127	0.0078	0.1061	1.62821	8.91974e-07	5.46098e-07	5.84502e-07	1263
13	21067211	rs4570685	0.002	A	G	0.0324	0.0199	0.103	-1.62814	8.91884e-07	5.4604e-07	5.84441e-07	1263
13	20987545	rs78984065	0.006	T	C	-0.0078	0.0048	0.1014	-1.625	8.87486e-07	5.43259e-07	5.81466e-07	1263
13	20790451	rs112803755	0.0388	A	G	0.0039	0.0024	0.09674	-1.625	8.87486e-07	5.43259e-07	5.81466e-07	1263
13	20692775	rs146046648	0.0368	T	G	-0.0052	0.0032	0.1051	-1.625	8.87486e-07	5.43259e-07	5.81466e-07	1263
13	21129776	rs190921159	0.002	T	C	0.0128	0.0079	0.1032	1.62025	8.80896e-07	5.39091e-07	5.77009e-07	1263
13	20854910	rs2050499	0.173	T	C	-0.0021	0.0013	0.1012	-1.61538	8.74207e-07	5.34862e-07	5.72487e-07	1263
13	20855444	rs9552131	0.173	T	C	-0.0021	0.0013	0.09732	-1.61538	8.74207e-07	5.34862e-07	5.72487e-07	1263
13	21022019	rs117880590	0.001	T	C	0.0268	0.0166	0.1053	-1.61446	8.72942e-07	5.34062e-07	5.71631e-07	1263
13	21006228	rs367813839	0.001	T	C	-0.0392	0.0243	0.1068	-1.61317	8.71187e-07	5.32953e-07	5.70444e-07	1263
13	20787043	rs528450009	0.001	A	G	0.0438	0.0272	0.1071	-1.61029	8.6729e-07	5.30489e-07	5.6781e-07	1263
13	21244981	rs181971363	0.001	T	G	-0.014	0.0087	0.1085	1.6092	8.65807e-07	5.29552e-07	5.66808e-07	1263
13	21008995	rs12428772	0.0298	T	C	0.0037	0.0023	0.1084	-1.6087	8.65133e-07	5.29127e-07	5.66353e-07	1263
13	21187940	rs192899436	0.002	A	G	0.158	0.0983	0.108	-1.60732	8.6329e-07	5.27961e-07	5.65107e-07	1263
13	21166439	rs201208353	0.002	A	G	-0.013	0.0081	0.1077	1.60494	8.60094e-07	5.25942e-07	5.62947e-07	1263
13	20773800	rs80126428	0.0139	A	G	0.0069	0.0043	0.1087	1.60465	8.59711e-07	5.257e-07	5.62688e-07	1263
13	21263027	rs545080419	0.001	A	C	0.0353	0.022	0.1085	-1.60455	8.59569e-07	5.2561e-07	5.62593e-07	1263
13	21248125	rs180945742	0.003	T	C	-0.0149	0.0093	0.1081	-1.60215	8.56381e-07	5.23596e-07	5.60439e-07	1263
13	20855281	rs71198972	0.1233	T	C	-0.0024	0.0015	0.1139	1.6	8.53533e-07	5.21797e-07	5.58515e-07	1263
13	20907050	rs9550635	0.1193	T	C	0.0024	0.0015	0.1098	1.6	8.53533e-07	5.21797e-07	5.58515e-07	1263
13	20906891	rs4238151	0.1223	A	G	-0.0024	0.0015	0.1146	-1.6	8.53533e-07	5.21797e-07	5.58515e-07	1263
13	21147417	rs79437596	0.4165	A	C	-0.0016	0.001	0.1257	-1.6	8.53533e-07	5.21797e-07	5.58515e-07	1263
13	20906471	rs4770004	0.1223	A	G	0.0024	0.0015	0.1202	-1.6	8.53533e-07	5.21797e-07	5.58515e-07	1263
13	20720140	rs9509054	0.3091	T	C	-0.0016	0.001	0.1227	-1.6	8.53533e-07	5.21797e-07	5.58515e-07	1263
13	20971018	rs2872444	0.3837	T	C	0.0016	0.001	0.1093	-1.6	8.53533e-07	5.21797e-07	5.58515e-07	1263
13	20910048	rs12868032	0.4483	T	C	0.0016	0.001	0.09435	-1.6	8.53533e-07	5.21797e-07	5.58515e-07	1263
13	21048936	rs148264513	0.001	A	G	0.0408	0.0255	0.1098	1.6	8.53533e-07	5.21797e-07	5.58515e-07	1263
13	21048477	rs143675677	0.001	T	C	0.0408	0.0255	0.1089	1.6	8.53533e-07	5.21797e-07	5.58515e-07	1263
13	20900299	rs7991334	0.1193	T	C	-0.0024	0.0015	0.1171	1.6	8.53533e-07	5.21797e-07	5.58515e-07	1263
13	20884905	rs9550630	0.3658	A	G	-0.0016	0.001	0.1126	1.6	8.53533e-07	5.21797e-07	5.58515e-07	1263
13	20722331	rs189351016	0.008	A	G	-0.0486	0.0304	0.1092	1.59868	8.51797e-07	5.207e-07	5.57342e-07	1263
13	21217510	rs554874362	0.001	A	G	0.0802	0.0502	0.1103	-1.59761	8.50382e-07	5.19806e-07	5.56386e-07	1263
13	21011089	rs191727596	0.004	A	T	0.0123	0.0077	0.1135	1.5974	8.5011e-07	5.19635e-07	5.56203e-07	1263
13	21057706	rs559980622	0.001	T	C	-0.0826	0.0518	0.1106	1.59459	8.46432e-07	5.17312e-07	5.53718e-07	1263
13	21159387	rs188689561	0.002	C	G	0.0124	0.0078	0.1143	1.58974	8.40129e-07	5.13332e-07	5.49462e-07	1263
13	20710230	rs569505231	0.001	A	G	-0.0559	0.0352	0.1128	-1.58807	8.37968e-07	5.11968e-07	5.48003e-07	1263
13	20908330	rs142236160	0.001	T	C	0.0192	0.0121	0.1139	-1.58678	8.36307e-07	5.1092e-07	5.46882e-07	1263
13	20986872	rs114496282	0.001	T	C	-0.0906	0.0571	0.1124	-1.58669	8.36196e-07	5.10849e-07	5.46807e-07	1263
13	21108196	rs59711815	0.2008	T	C	0.0019	0.0012	0.1161	1.58333	8.31902e-07	5.08139e-07	5.43908e-07	1263
13	21112426	rs7999295	0.2008	C	G	0.0019	0.0012	0.1249	1.58333	8.31902e-07	5.08139e-07	5.43908e-07	1263
13	21115969	rs7998935	0.2008	A	G	-0.0019	0.0012	0.1119	1.58333	8.31902e-07	5.08139e-07	5.43908e-07	1263
13	21113713	rs4770053	0.2008	T	C	0.0019	0.0012	0.1132	1.58333	8.31902e-07	5.08139e-07	5.43908e-07	1263
13	21112387	rs7999153	0.2008	A	G	0.0019	0.0012	0.1201	1.58333	8.31902e-07	5.08139e-07	5.43908e-07	1263
13	20824878	rs7998617	0.4175	A	C	-0.0019	0.0012	0.1026	1.58333	8.31902e-07	5.08139e-07	5.43908e-07	1263
13	21121625	rs34730586	0.002	A	G	-0.0125	0.0079	0.1116	-1.58228	8.30559e-07	5.07292e-07	5.43002e-07	1263
13	20808742	rs149250173	0.002	T	C	0.0446	0.0282	0.1134	1.58156	8.29646e-07	5.06716e-07	5.42386e-07	1263
13	21203144	rs76905028	0.001	A	T	-0.0729	0.0461	0.114	1.58134	8.29373e-07	5.06543e-07	5.42201e-07	1263
13	21066593	rs74036400	0.001	T	C	0.0438	0.0277	0.1142	1.58123	8.29224e-07	5.06449e-07	5.42101e-07	1263
13	21050175	rs113141270	0.002	A	G	0.0398	0.0252	0.1139	1.57937	8.26866e-07	5.04961e-07	5.40509e-07	1263
13	21055573	rs7997899	0.001	T	C	0.0578	0.0366	0.1145	1.57923	8.26701e-07	5.04857e-07	5.40398e-07	1263
13	20806360	rs144766287	0.0199	T	G	0.006	0.0038	0.1153	1.57895	8.26338e-07	5.04628e-07	5.40153e-07	1263
13	20781745	rs78531887	0.0775	T	C	0.003	0.0019	0.1191	1.57895	8.26338e-07	5.04628e-07	5.40153e-07	1263
13	20779900	rs76350145	0.0785	T	G	-0.003	0.0019	0.1159	1.57895	8.26338e-07	5.04628e-07	5.40153e-07	1263
13	20779349	rs117266402	0.0785	A	G	-0.003	0.0019	0.1093	1.57895	8.26338e-07	5.04628e-07	5.40153e-07	1263
13	20840421	rs562150046	0.001	T	C	0.0315	0.02	0.1158	1.575	8.21376e-07	5.01497e-07	5.36805e-07	1263
13	20785087	rs539385403	0.006	A	G	0.0263	0.0167	0.1161	1.57485	8.21188e-07	5.01378e-07	5.36678e-07	1263
13	21130811	rs9552243	0.1302	A	G	0.0022	0.0014	0.1157	-1.57143	8.16922e-07	4.98688e-07	5.338e-07	1263
13	20798640	rs56976817	0.001	T	C	0.0641	0.0408	0.1163	1.57108	8.16487e-07	4.98413e-07	5.33507e-07	1263
13	20785093	rs113867194	0.0089	A	G	-0.0226	0.0144	0.117	1.56944	8.14463e-07	4.97137e-07	5.32141e-07	1263
13	21094572	rs548475759	0.002	T	C	0.0386	0.0246	0.1173	1.56911	8.14044e-07	4.96872e-07	5.31859e-07	1263
13	20897594	rs117563764	0.001	A	T	-0.021	0.0134	0.1154	-1.56716	8.11649e-07	4.95362e-07	5.30244e-07	1263
13	20832185	rs143165407	0.0089	A	C	-0.0376	0.0241	0.119	-1.56017	8.031e-07	4.89971e-07	5.24479e-07	1263
13	21054266	rs149467769	0.001	T	C	0.0394	0.0253	0.1186	1.55731	7.99651e-07	4.87798e-07	5.22153e-07	1263
13	21077563	rs2001455	0.001	A	C	0.0386	0.0248	0.1196	1.55645	7.98615e-07	4.87144e-07	5.21455e-07	1263
13	20908039	rs9509169	0.4533	T	C	-0.0014	0.0009	0.132	-1.55556	7.97538e-07	4.86466e-07	5.20729e-07	1263
13	20822102	rs7325766	0.4304	T	C	0.0014	0.0009	0.1404	-1.55556	7.97538e-07	4.86466e-07	5.20729e-07	1263
13	21117219	rs577748023	0.001	T	C	0.0257	0.0166	0.1201	-1.54819	7.88768e-07	4.8094e-07	5.14819e-07	1263
13	20765601	rs11147592	0.2604	T	C	0.0017	0.0011	0.127	1.54545	7.85542e-07	4.78907e-07	5.12645e-07	1263
13	20948952	rs9579852	0.001	A	G	0.0826	0.0535	0.1225	-1.54393	7.83749e-07	4.77777e-07	5.11437e-07	1263
13	21191377	rs149883837	0.0159	A	G	0.0077	0.005	0.1244	1.54	7.79172e-07	4.74895e-07	5.08354e-07	1263
13	20983490	rs569812555	0.0308	A	C	0.004	0.0026	0.1197	-1.53846	7.77389e-07	4.73772e-07	5.07153e-07	1263
13	20698991	rs7326914	0.173	A	G	-0.002	0.0013	0.118	1.53846	7.77389e-07	4.73772e-07	5.07153e-07	1263
13	20866838	rs2152446	0.175	A	C	0.002	0.0013	0.1305	-1.53846	7.77389e-07	4.73772e-07	5.07153e-07	1263
13	20866839	rs2152445	0.175	C	G	0.002	0.0013	0.1285	-1.53846	7.77389e-07	4.73772e-07	5.07153e-07	1263
13	21088261	rs66571648	0.1809	T	G	-0.002	0.0013	0.1382	1.53846	7.77389e-07	4.73772e-07	5.07153e-07	1263
13	21089766	rs55829502	0.1779	T	C	0.002	0.0013	0.1298	1.53846	7.77389e-07	4.73772e-07	5.07153e-07	1263
13	21091317	rs56821115	0.1809	T	C	-0.002	0.0013	0.1394	1.53846	7.77389e-07	4.73772e-07	5.07153e-07	1263
13	20913118	rs111451738	0.001	A	T	-0.0489	0.0318	0.1242	1.53774	7.76549e-07	4.73244e-07	5.06588e-07	1263
13	20852438	rs527383892	0.001	A	G	0.0246	0.016	0.1241	-1.5375	7.76277e-07	4.73071e-07	5.06404e-07	1263
13	21054215	rs139043523	0.001	A	G	0.0392	0.0255	0.1238	1.53725	7.75994e-07	4.72894e-07	5.06214e-07	1263
13	20848503	rs544794665	0.002	A	C	0.0209	0.0136	0.1257	-1.53676	7.75428e-07	4.72538e-07	5.05833e-07	1263
13	20709977	rs137907672	0.0298	A	C	-0.0063	0.0041	0.126	-1.53659	7.75222e-07	4.72407e-07	5.05694e-07	1263
13	20961351	rs111443164	0.001	T	C	0.1418	0.0924	0.1249	1.53463	7.72975e-07	4.70993e-07	5.04181e-07	1263
13	21173607	rs201076403	0.001	A	G	-0.0577	0.0376	0.1248	1.53457	7.72909e-07	4.70951e-07	5.04136e-07	1263
13	20806770	rs74035997	0.006	C	G	-0.0178	0.0116	0.1256	1.53448	7.72803e-07	4.70885e-07	5.04065e-07	1263
13	20901077	rs149246639	0.006	A	G	0.0112	0.0073	0.125	1.53425	7.72532e-07	4.70715e-07	5.03883e-07	1263
13	20909520	rs2094667	0.1213	A	G	0.0023	0.0015	0.1219	-1.53333	7.71486e-07	4.70055e-07	5.03178e-07	1263
13	20915242	rs6490550	0.1223	A	G	-0.0023	0.0015	0.1358	1.53333	7.71486e-07	4.70055e-07	5.03178e-07	1263
13	21197563	rs141574280	0.003	A	G	-0.0207	0.0135	0.1257	1.53333	7.71486e-07	4.70055e-07	5.03178e-07	1263
13	20900467	rs2094664	0.1213	C	G	-0.0023	0.0015	0.1272	-1.53333	7.71486e-07	4.70055e-07	5.03178e-07	1263
13	20904947	rs7326631	0.1223	T	C	-0.0023	0.0015	0.1234	-1.53333	7.71486e-07	4.70055e-07	5.03178e-07	1263
13	20917754	rs868144	0.1233	A	C	-0.0023	0.0015	0.128	1.53333	7.71486e-07	4.70055e-07	5.03178e-07	1263
13	20915261	rs7338153	0.1223	T	G	0.0023	0.0015	0.1382	1.53333	7.71486e-07	4.70055e-07	5.03178e-07	1263
13	20897528	rs11147641	0.1223	T	C	0.0023	0.0015	0.1334	-1.53333	7.71486e-07	4.70055e-07	5.03178e-07	1263
13	20903556	rs7319989	0.1223	A	T	0.0023	0.0015	0.1235	-1.53333	7.71486e-07	4.70055e-07	5.03178e-07	1263
13	21144041	rs528431171	0.001	A	G	0.0466	0.0304	0.1258	1.53289	7.70984e-07	4.69739e-07	5.0284e-07	1263
13	20909714	rs144596059	0.006	T	C	-0.0072	0.0047	0.1277	-1.53191	7.69865e-07	4.69034e-07	5.02087e-07	1263
13	20943108	rs78301756	0.002	A	G	-0.1152	0.0752	0.1255	-1.53191	7.69865e-07	4.69034e-07	5.02087e-07	1263
13	21171863	rs536907270	0.001	T	C	0.0248	0.0162	0.1263	1.53086	7.68667e-07	4.68281e-07	5.0128e-07	1263
13	20717197	rs143508620	0.008	A	G	0.0479	0.0313	0.1262	1.53035	7.68084e-07	4.67914e-07	5.00887e-07	1263
13	21241823	rs9552255	0.0547	T	C	-0.0026	0.0017	0.1349	-1.52941	7.67016e-07	4.67242e-07	5.00169e-07	1263
13	20979274	rs114856462	0.004	A	G	0.013	0.0085	0.1291	1.52941	7.67016e-07	4.67242e-07	5.00169e-07	1263
13	20781744	rs74406335	0.0775	T	G	0.0029	0.0019	0.1266	1.52632	7.63513e-07	4.65037e-07	4.97811e-07	1263
13	20971069	rs549734258	0.001	C	G	-0.0163	0.0107	0.1287	-1.52336	7.60196e-07	4.62949e-07	4.95578e-07	1263
13	20855748	rs186912180	0.002	T	G	0.0338	0.0222	0.1281	-1.52252	7.59253e-07	4.62356e-07	4.94943e-07	1263
13	20858500	rs147171161	0.001	A	T	0.0526	0.0346	0.129	-1.52023	7.56696e-07	4.60747e-07	4.93223e-07	1263
13	21025925	rs550530122	0.001	T	C	-0.0366	0.0241	0.129	1.51867	7.54964e-07	4.59658e-07	4.92057e-07	1263
13	20904654	rs529405413	0.002	A	G	0.059	0.0389	0.1288	-1.51671	7.52791e-07	4.5829e-07	4.90595e-07	1263
13	21218933	rs529433584	0.001	A	C	0.0379	0.025	0.1294	-1.516	7.52007e-07	4.57798e-07	4.90068e-07	1263
13	21000642	rs113131112	0.001	A	G	-0.0867	0.0572	0.1292	-1.51573	7.51714e-07	4.57613e-07	4.89871e-07	1263
13	21000584	rs111534737	0.001	C	G	0.0865	0.0571	0.1298	-1.51489	7.5078e-07	4.57026e-07	4.89242e-07	1263
13	20814225	rs58608363	0.001	A	G	-0.068	0.0449	0.1295	-1.51448	7.5033e-07	4.56743e-07	4.88939e-07	1263
13	20893547	rs73158628	0.002	T	C	-0.0165	0.0109	0.1314	-1.51376	7.49544e-07	4.56248e-07	4.88411e-07	1263
13	21113723	rs4598757	0.0169	T	C	-0.0056	0.0037	0.1272	-1.51351	7.49272e-07	4.56076e-07	4.88228e-07	1263
13	20970609	rs144464159	0.0139	A	G	0.0059	0.0039	0.1246	1.51282	7.48512e-07	4.55599e-07	4.87716e-07	1263
13	20973254	rs146694115	0.006	T	G	0.0127	0.0084	0.1298	1.5119	7.47509e-07	4.54969e-07	4.87042e-07	1263
13	20825465	rs568340806	0.002	T	C	-0.0142	0.0094	0.1311	-1.51064	7.46126e-07	4.54099e-07	4.86112e-07	1263
13	21149106	rs117957304	0.0129	T	C	0.0101	0.0067	0.13	1.50746	7.42674e-07	4.51928e-07	4.8379e-07	1263
13	20777440	rs563517105	0.001	A	G	-0.0158	0.0105	0.1309	-1.50476	7.39757e-07	4.50093e-07	4.81828e-07	1263
13	20929594	rs190822017	0.002	A	G	-0.0901	0.06	0.1332	1.50167	7.36434e-07	4.48005e-07	4.79594e-07	1263
13	20890242	rs1414488	0.1093	T	C	0.0024	0.0016	0.1372	-1.5	7.34653e-07	4.46886e-07	4.78397e-07	1263
13	21143530	rs9552246	0.4145	T	G	-0.0015	0.001	0.1255	-1.5	7.34653e-07	4.46886e-07	4.78397e-07	1263
13	21063304	rs17247741	0.0099	C	G	-0.0057	0.0038	0.1378	-1.5	7.34653e-07	4.46886e-07	4.78397e-07	1263
13	20884063	rs1932427	0.3857	A	G	0.0015	0.001	0.1198	1.5	7.34653e-07	4.46886e-07	4.78397e-07	1263
13	20959380	rs7323421	0.0577	T	C	-0.0033	0.0022	0.1307	1.5	7.34653e-07	4.46886e-07	4.78397e-07	1263
13	20883895	rs4065542	0.3857	T	C	-0.0015	0.001	0.1188	1.5	7.34653e-07	4.46886e-07	4.78397e-07	1263
13	20696437	rs117109208	0.1024	T	C	-0.0021	0.0014	0.1306	-1.5	7.34653e-07	4.46886e-07	4.78397e-07	1263
13	20881859	rs9315466	0.3877	A	G	-0.0015	0.001	0.1327	1.5	7.34653e-07	4.46886e-07	4.78397e-07	1263
13	20881255	rs9550629	0.3867	A	G	-0.0015	0.001	0.112	1.5	7.34653e-07	4.46886e-07	4.78397e-07	1263
13	20880889	rs9315464	0.3867	A	T	-0.0015	0.001	0.1306	1.5	7.34653e-07	4.46886e-07	4.78397e-07	1263
13	20880713	rs9315462	0.3857	C	G	0.0015	0.001	0.1299	1.5	7.34653e-07	4.46886e-07	4.78397e-07	1263
13	21046416	rs4576923	0.0825	T	C	0.0027	0.0018	0.1293	-1.5	7.34653e-07	4.46886e-07	4.78397e-07	1263
13	20703701	rs147169496	0.0984	C	G	-0.0021	0.0014	0.1491	-1.5	7.34653e-07	4.46886e-07	4.78397e-07	1263
13	20971888	rs78438498	0.2416	A	G	0.0018	0.0012	0.1277	-1.5	7.34653e-07	4.46886e-07	4.78397e-07	1263
13	20694687	rs142240078	0.002	A	T	-0.0279	0.0186	0.1348	-1.5	7.34653e-07	4.46886e-07	4.78397e-07	1263
13	21085751	rs9315651	0.2197	A	T	0.0018	0.0012	0.1378	-1.5	7.34653e-07	4.46886e-07	4.78397e-07	1263
13	21021343	rs7337130	0.3171	T	C	-0.0015	0.001	0.1484	1.5	7.34653e-07	4.46886e-07	4.78397e-07	1263
13	20698738	rs76004738	0.1024	A	G	0.0021	0.0014	0.1208	-1.5	7.34653e-07	4.46886e-07	4.78397e-07	1263
13	20932983	rs7327952	0.4364	A	G	0.0015	0.001	0.1413	-1.5	7.34653e-07	4.46886e-07	4.78397e-07	1263
13	20698737	rs79736507	0.1024	T	C	-0.0021	0.0014	0.1207	-1.5	7.34653e-07	4.46886e-07	4.78397e-07	1263
13	20964461	rs7321765	0.0328	T	C	0.0039	0.0026	0.1345	-1.5	7.34653e-07	4.46886e-07	4.78397e-07	1263
13	20971846	rs145296567	0.0099	T	C	-0.0111	0.0074	0.1373	1.5	7.34653e-07	4.46886e-07	4.78397e-07	1263
13	20897911	rs7337318	0.4254	C	G	-0.0015	0.001	0.1176	-1.5	7.34653e-07	4.46886e-07	4.78397e-07	1263
13	20880886	rs9315463	0.3867	A	T	-0.0015	0.001	0.1307	1.5	7.34653e-07	4.46886e-07	4.78397e-07	1263
13	20702330	rs61604901	0.0099	T	G	-0.0222	0.0148	0.1328	-1.5	7.34653e-07	4.46886e-07	4.78397e-07	1263
13	20965917	rs117429591	0.0268	T	C	-0.0042	0.0028	0.1336	-1.5	7.34653e-07	4.46886e-07	4.78397e-07	1263
13	20703831	rs113313200	0.0974	A	G	-0.0021	0.0014	0.1415	-1.5	7.34653e-07	4.46886e-07	4.78397e-07	1263
13	21108608	rs193260423	0.003	A	G	0.0287	0.0192	0.1359	1.49479	7.2913e-07	4.43414e-07	4.74684e-07	1263
13	21081824	rs372561108	0.002	A	G	-0.0115	0.0077	0.1329	1.49351	7.27776e-07	4.42565e-07	4.73775e-07	1263
13	20926936	rs7991786	0.0149	T	C	-0.0079	0.0053	0.1387	1.49057	7.24693e-07	4.40627e-07	4.71703e-07	1263
13	20704619	rs151326253	0.005	A	G	0.0192	0.0129	0.1366	1.48837	7.22405e-07	4.3919e-07	4.70166e-07	1263
13	21051458	rs147708201	0.001	T	C	0.0379	0.0255	0.1374	1.48627	7.20228e-07	4.37822e-07	4.68703e-07	1263
13	21168224	rs572928998	0.001	A	C	-0.0428	0.0288	0.137	-1.48611	7.20059e-07	4.37715e-07	4.68589e-07	1263
13	20835149	rs190329060	0.001	T	G	-0.1441	0.0971	0.1378	-1.48404	7.17916e-07	4.3637e-07	4.67149e-07	1263
13	21136541	rs537467414	0.001	T	G	0.0305	0.0206	0.1378	-1.48058	7.14367e-07	4.34141e-07	4.64766e-07	1263
13	20989773	rs138062385	0.003	T	C	0.0183	0.0124	0.1419	1.47581	7.09504e-07	4.31088e-07	4.61499e-07	1263
13	20972309	rs61381914	0.005	A	G	0.0121	0.0082	0.1438	1.47561	7.09304e-07	4.30963e-07	4.61366e-07	1263
13	20696160	rs143021325	0.005	T	C	0.0149	0.0101	0.1402	-1.47525	7.08938e-07	4.30733e-07	4.61119e-07	1263
13	21002942	rs114808975	0.001	C	G	-0.0562	0.0381	0.1408	1.47507	7.08754e-07	4.30616e-07	4.60996e-07	1263
13	20949700	rs73439781	0.001	T	C	0.0672	0.0456	0.141	-1.47368	7.07358e-07	4.29741e-07	4.60059e-07	1263
13	20781270	rs146182706	0.0785	A	G	-0.0028	0.0019	0.1337	1.47368	7.07358e-07	4.29741e-07	4.60059e-07	1263
13	20784429	rs6490527	0.0815	T	C	0.0028	0.0019	0.1364	-1.47368	7.07358e-07	4.29741e-07	4.60059e-07	1263
13	21115442	rs60070258	0.0169	A	T	0.0053	0.0036	0.1427	-1.47222	7.05886e-07	4.28817e-07	4.5907e-07	1263
13	21116770	rs7982115	0.0169	T	C	-0.0053	0.0036	0.1445	-1.47222	7.05886e-07	4.28817e-07	4.5907e-07	1263
13	20834756	rs4769094	0.0099	C	G	-0.0144	0.0098	0.1416	1.46939	7.03044e-07	4.27032e-07	4.57162e-07	1263
13	21004099	rs182857561	0.003	A	G	0.0226	0.0154	0.1418	1.46753	7.01193e-07	4.25871e-07	4.5592e-07	1263
13	20890333	rs1832141	0.1352	A	G	0.0022	0.0015	0.1264	-1.46667	7.00332e-07	4.25331e-07	4.55342e-07	1263
13	21171824	rs143943002	0.1312	A	G	0.0022	0.0015	0.1325	1.46667	7.00332e-07	4.25331e-07	4.55342e-07	1263
13	20893639	rs9509138	0.1352	A	C	0.0022	0.0015	0.1369	-1.46667	7.00332e-07	4.25331e-07	4.55342e-07	1263
13	20880628	rs7329356	0.001	A	G	0.0801	0.0547	0.1435	1.46435	6.98036e-07	4.2389e-07	4.538e-07	1263
13	21056946	rs139354604	0.001	A	C	-0.0303	0.0207	0.1422	-1.46377	6.97459e-07	4.23528e-07	4.53414e-07	1263
13	21189017	rs559851557	0.001	T	C	-0.0382	0.0261	0.1427	-1.4636	6.97295e-07	4.23425e-07	4.53303e-07	1263
13	21010082	rs142992225	0.0129	A	G	0.006	0.0041	0.1457	1.46341	6.9711e-07	4.23309e-07	4.5318e-07	1263
13	20807678	rs77933291	0.0199	A	G	0.0057	0.0039	0.1374	1.46154	6.95262e-07	4.2215e-07	4.51939e-07	1263
13	21216618	rs2442454	0.1392	C	G	-0.0019	0.0013	0.1395	1.46154	6.95262e-07	4.2215e-07	4.51939e-07	1263
13	21154911	rs7325293	0.1402	C	G	-0.0019	0.0013	0.1519	-1.46154	6.95262e-07	4.2215e-07	4.51939e-07	1263
13	21087335	rs2314232	0.1938	T	C	-0.0019	0.0013	0.1363	1.46154	6.95262e-07	4.2215e-07	4.51939e-07	1263
13	20699089	rs7329497	0.171	C	G	0.0019	0.0013	0.1354	1.46154	6.95262e-07	4.2215e-07	4.51939e-07	1263
13	21142705	rs4261375	0.1342	A	C	0.0019	0.0013	0.1671	-1.46154	6.95262e-07	4.2215e-07	4.51939e-07	1263
13	20854660	rs76077555	0.002	C	G	-0.0187	0.0128	0.1439	1.46094	6.94671e-07	4.21779e-07	4.51543e-07	1263
13	21243723	rs368782778	0.003	T	C	-0.0143	0.0098	0.1463	-1.45918	6.92952e-07	4.207e-07	4.50389e-07	1263
13	21120384	rs12017153	0.0328	T	C	0.0035	0.0024	0.1341	1.45833	6.92121e-07	4.20179e-07	4.49831e-07	1263
13	20860915	rs184656482	0.002	T	C	-0.0296	0.0203	0.1451	1.45813	6.9192e-07	4.20053e-07	4.49697e-07	1263
13	21209086	rs187986614	0.0129	C	G	-0.0099	0.0068	0.1426	1.45588	6.89733e-07	4.18681e-07	4.48229e-07	1263
13	20903817	rs9509160	0.2893	T	C	0.0016	0.0011	0.1575	-1.45455	6.88436e-07	4.17868e-07	4.47359e-07	1263
13	20897955	rs12716674	0.2674	T	G	0.0016	0.0011	0.1602	-1.45455	6.88436e-07	4.17868e-07	4.47359e-07	1263
13	20897956	rs12716675	0.2674	T	C	0.0016	0.0011	0.1522	-1.45455	6.88436e-07	4.17868e-07	4.47359e-07	1263
13	20709820	rs9506428	0.2744	T	C	0.0016	0.0011	0.1351	-1.45455	6.88436e-07	4.17868e-07	4.47359e-07	1263
13	20750177	rs7330702	0.2396	A	G	0.0016	0.0011	0.1205	1.45455	6.88436e-07	4.17868e-07	4.47359e-07	1263
13	20710877	rs11619970	0.2376	T	C	-0.0016	0.0011	0.1548	-1.45455	6.88436e-07	4.17868e-07	4.47359e-07	1263
13	20890046	rs182480516	0.002	T	C	-0.0692	0.0476	0.1459	1.45378	6.87696e-07	4.17404e-07	4.46863e-07	1263
13	21242949	rs183469332	0.002	A	G	0.0398	0.0274	0.1458	1.45255	6.86511e-07	4.16661e-07	4.46068e-07	1263
13	20837054	rs114320025	0.001	C	G	-0.0615	0.0424	0.1468	-1.45047	6.84505e-07	4.15403e-07	4.44723e-07	1263
13	21047684	rs192498648	0.001	A	G	0.0322	0.0222	0.1469	1.45045	6.84485e-07	4.1539e-07	4.44709e-07	1263
13	20815600	rs7319200	0.0249	T	C	0.0055	0.0038	0.1448	1.44737	6.81534e-07	4.13539e-07	4.42729e-07	1263
13	21138543	rs118034915	0.004	A	G	0.0107	0.0074	0.1502	-1.44595	6.80178e-07	4.1269e-07	4.4182e-07	1263
13	21120780	rs146234931	0.0408	T	C	0.0039	0.0027	0.1614	1.44444	6.78751e-07	4.11795e-07	4.40864e-07	1263
13	20817263	rs9506453	0.4016	T	C	0.0013	0.0009	0.1827	-1.44444	6.78751e-07	4.11795e-07	4.40864e-07	1263
13	20802748	rs548282637	0.0924	T	C	-0.0026	0.0018	0.1378	1.44444	6.78751e-07	4.11795e-07	4.40864e-07	1263
13	20825315	rs2152453	0.4085	A	G	-0.0013	0.0009	0.1552	-1.44444	6.78751e-07	4.11795e-07	4.40864e-07	1263
13	21044922	rs557903970	0.004	A	G	0.0221	0.0153	0.1482	1.44444	6.78751e-07	4.11795e-07	4.40864e-07	1263
13	20773884	rs118102417	0.0139	T	C	-0.0052	0.0036	0.1442	-1.44444	6.78751e-07	4.11795e-07	4.40864e-07	1263
13	20830230	rs9506456	0.4076	A	G	-0.0013	0.0009	0.1852	-1.44444	6.78751e-07	4.11795e-07	4.40864e-07	1263
13	21115895	rs556297166	0.001	A	T	0.1598	0.1107	0.1491	1.44354	6.77895e-07	4.11258e-07	4.40289e-07	1263
13	20834691	rs562134280	0.001	T	C	0.0306	0.0212	0.1497	-1.4434	6.77758e-07	4.11172e-07	4.40198e-07	1263
13	20873198	rs183968216	0.001	A	C	-0.0173	0.012	0.1481	1.44167	6.76124e-07	4.10148e-07	4.39102e-07	1263
13	21122469	rs115719253	0.006	A	G	0.0085	0.0059	0.1504	1.44068	6.75192e-07	4.09564e-07	4.38477e-07	1263
13	20767383	rs9550621	0.0427	A	G	-0.0036	0.0025	0.1447	1.44	6.74554e-07	4.09164e-07	4.3805e-07	1263
13	20857581	rs148463139	0.003	T	C	0.0095	0.0066	0.1492	1.43939	6.73985e-07	4.08807e-07	4.37668e-07	1263
13	20977608	rs117545798	0.0119	A	G	0.0059	0.0041	0.1481	-1.43902	6.73638e-07	4.0859e-07	4.37436e-07	1263
13	21130454	rs188319594	0.001	A	G	-0.0223	0.0155	0.1485	-1.43871	6.73343e-07	4.08406e-07	4.37238e-07	1263
13	21162822	rs570171770	0.001	A	T	-0.0246	0.0171	0.1495	-1.4386	6.73237e-07	4.08339e-07	4.37167e-07	1263
13	20928500	rs73437743	0.0149	A	T	-0.0076	0.0053	0.1499	1.43396	6.68915e-07	4.0563e-07	4.34269e-07	1263
13	20923257	rs534260948	0.005	A	G	0.0076	0.0053	0.1553	1.43396	6.68915e-07	4.0563e-07	4.34269e-07	1263
13	21145032	rs570438724	0.001	A	T	-0.04	0.0279	0.151	1.43369	6.68664e-07	4.05473e-07	4.34101e-07	1263
13	20985414	rs539629586	0.001	A	C	-0.0245	0.0171	0.1521	-1.43275	6.6779e-07	4.04925e-07	4.33515e-07	1263
13	20927708	rs138014483	0.001	A	G	-0.0249	0.0174	0.153	-1.43103	6.66206e-07	4.03933e-07	4.32454e-07	1263
13	20844303	rs114908664	0.001	A	T	0.0582	0.0407	0.153	-1.42998	6.6523e-07	4.03322e-07	4.318e-07	1263
13	20885935	rs9509135	0.1382	C	G	0.002	0.0014	0.1647	-1.42857	6.63939e-07	4.02513e-07	4.30935e-07	1263
13	20802923	rs7338902	0.0258	C	G	0.005	0.0035	0.1463	-1.42857	6.63939e-07	4.02513e-07	4.30935e-07	1263
13	20889059	rs1572369	0.1392	A	G	-0.002	0.0014	0.1565	-1.42857	6.63939e-07	4.02513e-07	4.30935e-07	1263
13	20708529	rs4769951	0.1491	A	G	0.002	0.0014	0.1499	1.42857	6.63939e-07	4.02513e-07	4.30935e-07	1263
13	21167842	rs7331335	0.1392	A	G	-0.002	0.0014	0.1455	1.42857	6.63939e-07	4.02513e-07	4.30935e-07	1263
13	20886248	rs4769997	0.1382	T	C	-0.002	0.0014	0.1556	-1.42857	6.63939e-07	4.02513e-07	4.30935e-07	1263
13	21027723	rs73443952	0.001	T	C	0.0864	0.0606	0.154	1.42574	6.6135e-07	4.00891e-07	4.29201e-07	1263
13	20941060	rs116965013	0.0109	A	G	-0.0047	0.0033	0.1615	-1.42424	6.59984e-07	4.00036e-07	4.28285e-07	1263
13	21089057	rs34943348	0.0219	A	T	-0.0037	0.0026	0.1562	1.42308	6.58925e-07	3.99373e-07	4.27576e-07	1263
13	21059239	rs536144343	0.001	C	G	-0.0175	0.0123	0.1562	1.42276	6.58641e-07	3.99195e-07	4.27386e-07	1263
13	21211253	rs186254556	0.001	T	C	-0.0216	0.0152	0.1547	1.42105	6.57092e-07	3.98225e-07	4.26348e-07	1263
13	20832871	rs116606776	0.001	T	C	-0.0987	0.0695	0.1554	-1.42014	6.56272e-07	3.97711e-07	4.25798e-07	1263
13	20822423	rs553887760	0.001	A	G	0.0142	0.01	0.1549	1.42	6.56142e-07	3.97629e-07	4.25711e-07	1263
13	20754813	rs147336241	0.0149	A	G	0.0071	0.005	0.1516	1.42	6.56142e-07	3.97629e-07	4.25711e-07	1263
13	21105860	rs9315673	0.2117	C	G	0.0017	0.0012	0.1555	-1.41667	6.53147e-07	3.95754e-07	4.23706e-07	1263
13	21104171	rs9579884	0.2028	T	C	-0.0017	0.0012	0.1696	1.41667	6.53147e-07	3.95754e-07	4.23706e-07	1263
13	21119594	rs60257579	0.0169	T	G	0.0051	0.0036	0.1599	-1.41667	6.53147e-07	3.95754e-07	4.23706e-07	1263
13	20898331	rs12856135	0.2893	T	C	0.0017	0.0012	0.1408	-1.41667	6.53147e-07	3.95754e-07	4.23706e-07	1263
13	21104948	rs9579886	0.2028	A	G	-0.0017	0.0012	0.1635	1.41667	6.53147e-07	3.95754e-07	4.23706e-07	1263
13	20860905	rs192978610	0.002	T	C	-0.0289	0.0204	0.1567	1.41667	6.53147e-07	3.95754e-07	4.23706e-07	1263
13	21102723	rs7328964	0.2018	C	G	0.0017	0.0012	0.1668	1.41667	6.53147e-07	3.95754e-07	4.23706e-07	1263
13	21099372	rs61955539	0.2018	A	C	0.0017	0.0012	0.1688	1.41667	6.53147e-07	3.95754e-07	4.23706e-07	1263
13	20898336	rs9579839	0.2893	T	G	-0.0017	0.0012	0.1423	-1.41667	6.53147e-07	3.95754e-07	4.23706e-07	1263
13	21081235	rs73447908	0.001	T	C	-0.0347	0.0245	0.1568	1.41633	6.52843e-07	3.95564e-07	4.23502e-07	1263
13	21238221	rs180832919	0.001	A	G	0.0252	0.0178	0.156	-1.41573	6.5231e-07	3.95231e-07	4.23145e-07	1263
13	20706232	rs546222754	0.001	A	G	0.0504	0.0357	0.1581	-1.41176	6.4878e-07	3.93021e-07	4.20781e-07	1263
13	20802752	rs190716070	0.1064	T	C	0.0024	0.0017	0.1624	1.41176	6.4878e-07	3.93021e-07	4.20781e-07	1263
13	20929566	rs551766594	0.001	T	C	-0.0264	0.0187	0.1588	-1.41176	6.4878e-07	3.93021e-07	4.20781e-07	1263
13	20993182	rs151183136	0.003	A	G	0.0193	0.0137	0.16	1.40876	6.46125e-07	3.91359e-07	4.19004e-07	1263
13	21081796	rs549091891	0.002	A	G	0.0131	0.0093	0.1585	-1.4086	6.45987e-07	3.91273e-07	4.18911e-07	1263
13	20738327	rs187870320	0.001	A	T	0.0228	0.0162	0.1589	-1.40741	6.44936e-07	3.90615e-07	4.18208e-07	1263
13	20970824	rs118118644	0.0308	A	G	0.0045	0.0032	0.1601	1.40625	6.43921e-07	3.89979e-07	4.17528e-07	1263
13	21228757	rs146157174	0.001	A	C	0.0745	0.053	0.1597	-1.40566	6.43404e-07	3.89656e-07	4.17182e-07	1263
13	21158085	rs563633330	0.002	A	G	-0.0118	0.0084	0.1589	-1.40476	6.42619e-07	3.89165e-07	4.16656e-07	1263
13	20994240	rs549597534	0.001	A	G	0.0716	0.051	0.1601	1.40392	6.41885e-07	3.88706e-07	4.16166e-07	1263
13	21124528	rs144006174	0.001	T	C	0.0518	0.0369	0.1606	1.40379	6.41774e-07	3.88636e-07	4.16091e-07	1263
13	20741082	rs1408200	0.3936	A	G	0.0014	0.001	0.147	1.4	6.3848e-07	3.86575e-07	4.13886e-07	1263
13	20745811	rs12872681	0.3976	T	C	0.0014	0.001	0.1443	-1.4	6.3848e-07	3.86575e-07	4.13886e-07	1263
13	21020190	rs17245536	0.3171	T	C	0.0014	0.001	0.176	1.4	6.3848e-07	3.86575e-07	4.13886e-07	1263
13	20949225	rs7333859	0.336	A	G	-0.0014	0.001	0.1504	1.4	6.3848e-07	3.86575e-07	4.13886e-07	1263
13	20765831	rs4769974	0.0427	T	C	-0.0035	0.0025	0.1526	1.4	6.3848e-07	3.86575e-07	4.13886e-07	1263
13	20754846	rs912408	0.0974	T	C	0.0028	0.002	0.1548	1.4	6.3848e-07	3.86575e-07	4.13886e-07	1263
13	20768144	rs7987144	0.0427	A	G	-0.0035	0.0025	0.1617	1.4	6.3848e-07	3.86575e-07	4.13886e-07	1263
13	20779903	rs9509088	0.0408	T	C	-0.0035	0.0025	0.1582	1.4	6.3848e-07	3.86575e-07	4.13886e-07	1263
13	21146232	rs9509284	0.4145	A	G	0.0014	0.001	0.1493	-1.4	6.3848e-07	3.86575e-07	4.13886e-07	1263
13	20781510	rs112718300	0.0378	C	G	0.0035	0.0025	0.1576	-1.4	6.3848e-07	3.86575e-07	4.13886e-07	1263
13	21021273	rs7331131	0.3171	T	C	0.0014	0.001	0.1769	1.4	6.3848e-07	3.86575e-07	4.13886e-07	1263
13	20887781	rs1007767	0.3857	A	G	0.0014	0.001	0.1362	1.4	6.3848e-07	3.86575e-07	4.13886e-07	1263
13	20775568	rs2147136	0.0408	C	G	0.0035	0.0025	0.1573	1.4	6.3848e-07	3.86575e-07	4.13886e-07	1263
13	20778977	rs945374	0.0408	T	C	-0.0035	0.0025	0.1583	1.4	6.3848e-07	3.86575e-07	4.13886e-07	1263
13	20815271	rs945372	0.4046	A	G	0.0014	0.001	0.1551	-1.4	6.3848e-07	3.86575e-07	4.13886e-07	1263
13	21169720	rs147264099	0.1044	T	C	-0.0021	0.0015	0.1672	-1.4	6.3848e-07	3.86575e-07	4.13886e-07	1263
13	21020918	rs11618713	0.3171	T	G	-0.0014	0.001	0.1655	1.4	6.3848e-07	3.86575e-07	4.13886e-07	1263
13	21020719	rs11617323	0.3171	T	C	0.0014	0.001	0.1765	1.4	6.3848e-07	3.86575e-07	4.13886e-07	1263
13	20887860	rs1572371	0.1352	A	G	0.0021	0.0015	0.1411	-1.4	6.3848e-07	3.86575e-07	4.13886e-07	1263
13	20747609	rs188167679	0.001	T	C	0.0137	0.0098	0.1588	-1.39796	6.36718e-07	3.85473e-07	4.12707e-07	1263
13	20782105	rs550819268	0.001	A	G	0.0176	0.0126	0.1626	1.39683	6.35743e-07	3.84862e-07	4.12055e-07	1263
13	21258569	rs192046028	0.001	A	G	0.0155	0.0111	0.1603	-1.3964	6.35374e-07	3.84632e-07	4.11808e-07	1263
13	20926839	rs7986282	0.0149	A	C	0.0074	0.0053	0.1657	1.39623	6.35228e-07	3.84541e-07	4.1171e-07	1263
13	20813992	rs115490521	0.0199	T	G	0.0053	0.0038	0.1618	1.39474	6.33952e-07	3.83743e-07	4.10856e-07	1263
13	21254927	rs533959928	0.001	A	G	0.029	0.0208	0.164	1.39423	6.33519e-07	3.83472e-07	4.10567e-07	1263
13	20939064	rs4483706	0.0109	A	G	0.0046	0.0033	0.1726	-1.39394	6.3327e-07	3.83317e-07	4.104e-07	1263
13	20938894	rs944017	0.0109	T	C	-0.0046	0.0033	0.1723	-1.39394	6.3327e-07	3.83317e-07	4.104e-07	1263
13	21144999	rs551992428	0.001	A	G	0.0794	0.057	0.1636	1.39298	6.32454e-07	3.82806e-07	4.09854e-07	1263
13	21070039	rs560050469	0.005	A	C	0.0135	0.0097	0.165	1.39175	6.31406e-07	3.82151e-07	4.09153e-07	1263
13	20937598	rs560246294	0.001	A	G	0.0391	0.0281	0.1648	1.39146	6.31157e-07	3.81995e-07	4.08987e-07	1263
13	20925121	rs140174852	0.001	A	G	0.032	0.023	0.1652	1.3913	6.31025e-07	3.81912e-07	4.08899e-07	1263
13	20721361	rs145858060	0.006	A	G	-0.026	0.0187	0.1647	-1.39037	6.30236e-07	3.81419e-07	4.08371e-07	1263
13	21023244	rs150185827	0.0199	T	C	-0.005	0.0036	0.1729	1.38889	6.28979e-07	3.80632e-07	4.07529e-07	1263
13	21206394	rs191772271	0.003	A	G	0.0729	0.0525	0.1653	-1.38857	6.2871e-07	3.80465e-07	4.0735e-07	1263
13	20757618	rs118058464	0.0348	T	C	0.0043	0.0031	0.1641	1.3871	6.27466e-07	3.79687e-07	4.06518e-07	1263
13	21055156	rs145015942	0.001	A	G	0.0352	0.0254	0.1651	1.38583	6.26398e-07	3.7902e-07	4.05804e-07	1263
13	20938795	rs4281568	0.1461	A	G	0.0018	0.0013	0.1878	1.38462	6.25382e-07	3.78384e-07	4.05124e-07	1263
13	21259731	rs532210380	0.002	T	C	0.0288	0.0208	0.1657	1.38462	6.25382e-07	3.78384e-07	4.05124e-07	1263
13	21088217	rs67616331	0.1799	A	C	-0.0018	0.0013	0.1695	1.38462	6.25382e-07	3.78384e-07	4.05124e-07	1263
13	21088897	rs61955510	0.1799	T	G	0.0018	0.0013	0.1818	1.38462	6.25382e-07	3.78384e-07	4.05124e-07	1263
13	21090605	rs61955513	0.1799	A	G	-0.0018	0.0013	0.1805	1.38462	6.25382e-07	3.78384e-07	4.05124e-07	1263
13	21003490	rs7338927	0.001	T	G	0.0491	0.0355	0.1663	1.3831	6.24113e-07	3.7759e-07	4.04275e-07	1263
13	20802903	rs139007640	0.0308	A	G	-0.0047	0.0034	0.1662	1.38235	6.23491e-07	3.77202e-07	4.03859e-07	1263
13	20990476	rs111492195	0.001	A	G	-0.0797	0.0577	0.1669	-1.38128	6.22599e-07	3.76644e-07	4.03263e-07	1263
13	21011648	rs556608318	0.002	A	G	-0.0639	0.0463	0.1673	-1.38013	6.21641e-07	3.76045e-07	4.02622e-07	1263
13	20842593	rs115347832	0.001	A	G	0.0556	0.0403	0.168	-1.37965	6.21245e-07	3.75797e-07	4.02357e-07	1263
13	21081938	rs571228978	0.001	T	C	-0.0695	0.0505	0.169	-1.37624	6.18422e-07	3.74034e-07	4.0047e-07	1263
13	20764074	rs7318163	0.0437	T	G	0.0033	0.0024	0.178	1.375	6.17404e-07	3.73398e-07	3.9979e-07	1263
13	21202439	rs17250686	0.0308	T	C	-0.0033	0.0024	0.1615	-1.375	6.17404e-07	3.73398e-07	3.9979e-07	1263
13	20976662	rs71198976	0.0119	T	C	0.0055	0.004	0.1692	-1.375	6.17404e-07	3.73398e-07	3.9979e-07	1263
13	20802772	rs7320889	0.0427	T	C	0.0044	0.0032	0.1677	-1.375	6.17404e-07	3.73398e-07	3.9979e-07	1263
13	20860750	rs145323711	0.0149	A	G	-0.007	0.0051	0.1707	1.37255	6.15396e-07	3.72143e-07	3.98447e-07	1263
13	20841022	rs115317644	0.001	T	C	-0.057	0.0416	0.1703	-1.37019	6.13475e-07	3.70942e-07	3.97163e-07	1263
13	20830373	rs77340320	0.0567	T	C	0.0026	0.0019	0.1702	1.36842	6.12036e-07	3.70043e-07	3.96202e-07	1263
13	20944343	rs4770014	0.0825	A	C	-0.0026	0.0019	0.187	1.36842	6.12036e-07	3.70043e-07	3.96202e-07	1263
13	20943767	rs4770012	0.0825	A	C	0.0026	0.0019	0.1778	1.36842	6.12036e-07	3.70043e-07	3.96202e-07	1263
13	21256668	rs563540564	0.001	A	G	0.0249	0.0182	0.1717	-1.36813	6.11802e-07	3.69897e-07	3.96045e-07	1263
13	20770799	rs533191209	0.001	A	G	0.0223	0.0163	0.1707	-1.3681	6.11775e-07	3.6988e-07	3.96027e-07	1263
13	20844581	rs114414309	0.002	T	G	-0.0556	0.0407	0.1722	-1.36609	6.10155e-07	3.68868e-07	3.94944e-07	1263
13	20866718	rs2152450	0.2485	A	G	0.0015	0.0011	0.1828	-1.36364	6.08178e-07	3.67633e-07	3.93623e-07	1263
13	20935787	rs12429335	0.0119	A	C	-0.0045	0.0033	0.1753	-1.36364	6.08178e-07	3.67633e-07	3.93623e-07	1263
13	20934416	rs117049666	0.0109	T	C	-0.0045	0.0033	0.1755	-1.36364	6.08178e-07	3.67633e-07	3.93623e-07	1263
13	20707356	rs4769950	0.2495	C	G	-0.0015	0.0011	0.164	1.36364	6.08178e-07	3.67633e-07	3.93623e-07	1263
13	21026369	rs545649861	0.001	A	C	-0.027	0.0198	0.1741	1.36364	6.08178e-07	3.67633e-07	3.93623e-07	1263
13	21009799	rs7997050	0.2435	C	G	0.0015	0.0011	0.1865	-1.36364	6.08178e-07	3.67633e-07	3.93623e-07	1263
13	21015215	rs9552183	0.2416	T	C	-0.0015	0.0011	0.1848	-1.36364	6.08178e-07	3.67633e-07	3.93623e-07	1263
13	21013995	rs9552182	0.2376	A	C	0.0015	0.0011	0.1856	-1.36364	6.08178e-07	3.67633e-07	3.93623e-07	1263
13	21011647	rs4083643	0.2416	C	G	0.0015	0.0011	0.1818	-1.36364	6.08178e-07	3.67633e-07	3.93623e-07	1263
13	20695679	rs191251463	0.001	T	C	0.0304	0.0223	0.1733	-1.36323	6.07851e-07	3.67429e-07	3.93405e-07	1263
13	20956938	rs140134390	0.002	A	G	-0.1761	0.1294	0.1735	1.3609	6.05985e-07	3.66263e-07	3.92159e-07	1263
13	20841476	rs192738853	0.002	A	G	0.0347	0.0255	0.1723	1.36078	6.05896e-07	3.66208e-07	3.92099e-07	1263
13	20797319	rs571454176	0.001	A	C	-0.0295	0.0217	0.1733	-1.35945	6.0483e-07	3.65542e-07	3.91387e-07	1263
13	21158657	rs190124553	0.001	A	G	-0.0201	0.0148	0.1746	1.35811	6.03766e-07	3.64878e-07	3.90676e-07	1263
13	20953716	rs181007209	0.001	A	G	0.0281	0.0207	0.1751	1.35749	6.03275e-07	3.64571e-07	3.90348e-07	1263
13	20894922	rs2094675	0.1451	A	G	0.0019	0.0014	0.1776	-1.35714	6.03001e-07	3.644e-07	3.90165e-07	1263
13	20731448	rs73154194	0.0974	A	G	-0.0019	0.0014	0.1739	-1.35714	6.03001e-07	3.644e-07	3.90165e-07	1263
13	20702738	rs56362911	0.1083	A	C	-0.0019	0.0014	0.1763	-1.35714	6.03001e-07	3.644e-07	3.90165e-07	1263
13	21140312	rs9509283	0.1322	A	G	0.0019	0.0014	0.1573	-1.35714	6.03001e-07	3.644e-07	3.90165e-07	1263
13	21136237	rs4770055	0.1282	T	C	-0.0019	0.0014	0.1847	-1.35714	6.03001e-07	3.644e-07	3.90165e-07	1263
13	21190234	rs3002172	0.1382	A	T	-0.0019	0.0014	0.1516	1.35714	6.03001e-07	3.644e-07	3.90165e-07	1263
13	20792987	rs559314769	0.001	A	G	0.0378	0.0279	0.176	1.35484	6.01181e-07	3.63264e-07	3.88949e-07	1263
13	20918078	rs567629784	0.002	C	G	-0.013	0.0096	0.174	1.35417	6.00652e-07	3.62933e-07	3.88596e-07	1263
13	21142003	rs145788041	0.007	T	G	-0.0849	0.0627	0.1757	-1.35407	6.00573e-07	3.62885e-07	3.88543e-07	1263
13	21094769	rs554000507	0.001	A	G	0.0272	0.0201	0.1765	1.35323	5.99918e-07	3.62475e-07	3.88106e-07	1263
13	20706278	rs74900850	0.005	A	T	0.0092	0.0068	0.1786	1.35294	5.99688e-07	3.62332e-07	3.87952e-07	1263
13	21081989	rs111540943	0.0338	A	G	0.0046	0.0034	0.1741	1.35294	5.99688e-07	3.62332e-07	3.87952e-07	1263
13	21019674	rs117666510	0.004	T	C	0.0104	0.0077	0.1793	1.35065	5.97893e-07	3.61212e-07	3.86754e-07	1263
13	20754847	rs912407	0.0964	C	G	-0.0027	0.002	0.1732	1.35	5.97386e-07	3.60895e-07	3.86415e-07	1263
13	21016277	rs60475676	0.003	A	G	-0.046	0.0341	0.1778	-1.34897	5.96586e-07	3.60396e-07	3.85881e-07	1263
13	21178981	rs550925948	0.001	A	C	0.0238	0.0177	0.1792	1.34463	5.93221e-07	3.58295e-07	3.83634e-07	1263
13	21148525	rs191277814	0.001	A	G	-0.0168	0.0125	0.1811	1.344	5.92733e-07	3.57991e-07	3.83308e-07	1263
13	20709310	rs117845810	0.0209	A	G	-0.0043	0.0032	0.1773	1.34375	5.9254e-07	3.5787e-07	3.83179e-07	1263
13	20958863	rs74990683	0.0278	T	G	0.0043	0.0032	0.1799	-1.34375	5.9254e-07	3.5787e-07	3.83179e-07	1263
13	21112060	rs192369123	0.001	A	T	-0.0149	0.0111	0.182	1.34234	5.91457e-07	3.57194e-07	3.82456e-07	1263
13	21088186	rs9285128	0.0149	A	C	-0.0055	0.0041	0.1761	1.34146	5.90782e-07	3.56773e-07	3.82006e-07	1263
13	21149508	rs532554231	0.002	A	G	-0.0114	0.0085	0.1781	-1.34118	5.90562e-07	3.56636e-07	3.81859e-07	1263
13	20720970	rs551109414	0.001	A	G	0.0248	0.0185	0.1811	-1.34054	5.90075e-07	3.56332e-07	3.81534e-07	1263
13	20735595	rs527535152	0.001	T	C	0.9553	0.7132	0.1804	1.33946	5.89246e-07	3.55815e-07	3.8098e-07	1263
13	21263566	rs183210170	0.001	A	G	-0.0498	0.0372	0.1804	-1.33871	5.88676e-07	3.55459e-07	3.806e-07	1263
13	20836686	rs183235542	0.001	T	C	0.0273	0.0204	0.1817	1.33824	5.88315e-07	3.55233e-07	3.80359e-07	1263
13	20953647	rs17081314	0.001	T	C	-0.1334	0.0997	0.1807	-1.33801	5.88146e-07	3.55129e-07	3.80246e-07	1263
13	20793484	rs73431598	0.001	T	C	-0.0274	0.0205	0.1809	-1.33659	5.8706e-07	3.54451e-07	3.79521e-07	1263
13	20971862	rs146633791	0.005	T	G	-0.0159	0.0119	0.1819	1.33613	5.86718e-07	3.54238e-07	3.79293e-07	1263
13	21095040	rs189528324	0.002	C	G	-0.0287	0.0215	0.1823	1.33488	5.8577e-07	3.53646e-07	3.78661e-07	1263
13	21096977	rs9550658	0.1998	A	G	-0.0016	0.0012	0.1957	1.33333	5.84599e-07	3.52915e-07	3.77879e-07	1263
13	20746744	rs9552093	0.4414	C	G	0.0012	0.0009	0.2044	1.33333	5.84599e-07	3.52915e-07	3.77879e-07	1263
13	20802625	rs7336897	0.1948	T	G	-0.002	0.0015	0.1814	-1.33333	5.84599e-07	3.52915e-07	3.77879e-07	1263
13	21098602	rs9315666	0.2018	T	C	0.0016	0.0012	0.1771	1.33333	5.84599e-07	3.52915e-07	3.77879e-07	1263
13	20834745	rs565663528	0.003	A	G	-0.0188	0.0141	0.1825	1.33333	5.84599e-07	3.52915e-07	3.77879e-07	1263
13	21099195	rs61955538	0.2018	T	G	0.0016	0.0012	0.1817	1.33333	5.84599e-07	3.52915e-07	3.77879e-07	1263
13	21099598	rs61955540	0.2008	T	C	0.0016	0.0012	0.1826	1.33333	5.84599e-07	3.52915e-07	3.77879e-07	1263
13	21099828	rs9315667	0.2018	A	C	-0.0016	0.0012	0.1825	1.33333	5.84599e-07	3.52915e-07	3.77879e-07	1263
13	21100118	rs10459365	0.2038	C	G	0.0016	0.0012	0.1817	1.33333	5.84599e-07	3.52915e-07	3.77879e-07	1263
13	20917309	rs944019	0.4513	A	G	-0.0012	0.0009	0.1837	-1.33333	5.84599e-07	3.52915e-07	3.77879e-07	1263
13	20910901	rs9552148	0.1252	T	C	0.002	0.0015	0.1923	1.33333	5.84599e-07	3.52915e-07	3.77879e-07	1263
13	21064681	rs549887026	0.001	T	C	0.0212	0.0159	0.1805	1.33333	5.84599e-07	3.52915e-07	3.77879e-07	1263
13	20816700	rs9509110	0.3956	A	G	0.0012	0.0009	0.2064	-1.33333	5.84599e-07	3.52915e-07	3.77879e-07	1263
13	20816540	rs9509109	0.4046	A	T	-0.0012	0.0009	0.1945	-1.33333	5.84599e-07	3.52915e-07	3.77879e-07	1263
13	20816469	rs9509108	0.3956	T	C	0.0012	0.0009	0.2131	-1.33333	5.84599e-07	3.52915e-07	3.77879e-07	1263
13	20917857	rs7336368	0.4334	T	G	0.0012	0.0009	0.2085	-1.33333	5.84599e-07	3.52915e-07	3.77879e-07	1263
13	20816207	rs9509107	0.3976	T	C	-0.0012	0.0009	0.2103	-1.33333	5.84599e-07	3.52915e-07	3.77879e-07	1263
13	20815937	rs9506452	0.3966	T	C	0.0012	0.0009	0.1922	-1.33333	5.84599e-07	3.52915e-07	3.77879e-07	1263
13	21101734	rs28827896	0.2008	T	C	-0.0016	0.0012	0.188	1.33333	5.84599e-07	3.52915e-07	3.77879e-07	1263
13	20814922	rs1537791	0.4195	T	C	0.0012	0.0009	0.2167	-1.33333	5.84599e-07	3.52915e-07	3.77879e-07	1263
13	21100414	rs17525601	0.1998	T	G	-0.0016	0.0012	0.1853	1.33333	5.84599e-07	3.52915e-07	3.77879e-07	1263
13	21071447	rs9509253	0.4235	A	G	0.0016	0.0012	0.187	1.33333	5.84599e-07	3.52915e-07	3.77879e-07	1263
13	20769226	rs5030701	0.0825	T	C	0.0024	0.0018	0.1884	1.33333	5.84599e-07	3.52915e-07	3.77879e-07	1263
13	21100702	rs17554278	0.2028	A	G	0.0016	0.0012	0.2057	1.33333	5.84599e-07	3.52915e-07	3.77879e-07	1263
13	20900619	rs2094665	0.2922	T	C	0.0016	0.0012	0.1782	-1.33333	5.84599e-07	3.52915e-07	3.77879e-07	1263
13	21104216	rs9579885	0.2018	T	C	0.0016	0.0012	0.1752	1.33333	5.84599e-07	3.52915e-07	3.77879e-07	1263
13	20900868	rs2313855	0.2893	A	T	0.0016	0.0012	0.1598	-1.33333	5.84599e-07	3.52915e-07	3.77879e-07	1263
13	21096690	rs9579883	0.2008	T	C	-0.0016	0.0012	0.1908	1.33333	5.84599e-07	3.52915e-07	3.77879e-07	1263
13	20900869	rs2313856	0.2893	T	C	0.0016	0.0012	0.1565	-1.33333	5.84599e-07	3.52915e-07	3.77879e-07	1263
13	21168412	rs73163293	0.0467	A	G	-0.0032	0.0024	0.1831	1.33333	5.84599e-07	3.52915e-07	3.77879e-07	1263
13	20831193	rs7321990	0.4076	A	G	0.0012	0.0009	0.1966	-1.33333	5.84599e-07	3.52915e-07	3.77879e-07	1263
13	21123253	rs183112630	0.001	T	C	-0.0274	0.0206	0.1852	-1.3301	5.82166e-07	3.51398e-07	3.76256e-07	1263
13	20991538	rs113217455	0.001	A	G	-0.0761	0.0573	0.1844	-1.3281	5.80671e-07	3.50466e-07	3.75258e-07	1263
13	20965366	rs547126938	0.001	A	C	0.0377	0.0284	0.1852	-1.32746	5.80199e-07	3.50171e-07	3.74943e-07	1263
13	20956604	rs112723675	0.001	C	G	-0.1259	0.0949	0.1847	-1.32666	5.79599e-07	3.49798e-07	3.74543e-07	1263
13	21138686	rs79376087	0.0089	T	C	-0.0061	0.0046	0.1768	-1.32609	5.79174e-07	3.49532e-07	3.74259e-07	1263
13	20763822	rs72561724	0.001	A	G	0.0232	0.0175	0.1862	-1.32571	5.78897e-07	3.4936e-07	3.74074e-07	1263
13	20749560	rs60135027	0.005	T	G	0.0286	0.0216	0.1841	-1.32407	5.77681e-07	3.48601e-07	3.73263e-07	1263
13	20771715	rs1932429	0.0408	T	G	-0.0033	0.0025	0.181	1.32	5.74678e-07	3.46729e-07	3.7126e-07	1263
13	20761888	rs7623	0.0427	T	C	0.0033	0.0025	0.1864	1.32	5.74678e-07	3.46729e-07	3.7126e-07	1263
13	20717788	rs149153298	0.002	T	G	0.0149	0.0113	0.1891	-1.31858	5.7364e-07	3.46082e-07	3.70568e-07	1263
13	20751928	rs144627700	0.001	A	G	0.0116	0.0088	0.1882	1.31818	5.73346e-07	3.45899e-07	3.70372e-07	1263
13	20981602	rs542711692	0.001	T	C	0.0108	0.0082	0.1911	-1.31707	5.72536e-07	3.45393e-07	3.69832e-07	1263
13	20892113	rs527700984	0.001	A	C	0.0483	0.0367	0.1882	1.31608	5.71809e-07	3.44941e-07	3.69347e-07	1263
13	20762872	rs55704559	0.0706	T	C	-0.0025	0.0019	0.1928	1.31579	5.716e-07	3.44811e-07	3.69208e-07	1263
13	20943435	rs1928373	0.0825	T	C	-0.0025	0.0019	0.189	1.31579	5.716e-07	3.44811e-07	3.69208e-07	1263
13	20762109	rs5030700	0.0716	A	G	0.0025	0.0019	0.1973	1.31579	5.716e-07	3.44811e-07	3.69208e-07	1263
13	20943691	rs1928371	0.0825	A	G	0.0025	0.0019	0.1964	1.31579	5.716e-07	3.44811e-07	3.69208e-07	1263
13	20943224	rs2225275	0.0825	A	G	-0.0025	0.0019	0.2075	1.31579	5.716e-07	3.44811e-07	3.69208e-07	1263
13	21025560	rs117423119	0.0785	A	T	0.0025	0.0019	0.1926	1.31579	5.716e-07	3.44811e-07	3.69208e-07	1263
13	20943947	rs4328295	0.0825	A	G	-0.0025	0.0019	0.1979	1.31579	5.716e-07	3.44811e-07	3.69208e-07	1263
13	20943055	rs4362235	0.0825	T	C	-0.0025	0.0019	0.1941	1.31579	5.716e-07	3.44811e-07	3.69208e-07	1263
13	20943537	rs1928372	0.0815	C	G	-0.0025	0.0019	0.1907	1.31579	5.716e-07	3.44811e-07	3.69208e-07	1263
13	20980378	rs149662325	0.001	A	G	0.0443	0.0337	0.1885	-1.31454	5.70692e-07	3.44244e-07	3.68602e-07	1263
13	21046085	rs554762693	0.001	T	C	0.018	0.0137	0.1902	1.31387	5.70205e-07	3.43941e-07	3.68278e-07	1263
13	21192522	rs181563997	0.003	A	G	-0.0277	0.0211	0.1891	1.3128	5.69429e-07	3.43456e-07	3.6776e-07	1263
13	21063172	rs190865070	0.001	A	G	-0.0168	0.0128	0.1904	1.3125	5.69214e-07	3.43324e-07	3.67617e-07	1263
13	20936313	rs1537790	0.1531	T	C	-0.0017	0.0013	0.1941	1.30769	5.65756e-07	3.41168e-07	3.65311e-07	1263
13	20934636	rs4769106	0.1521	T	C	-0.0017	0.0013	0.1872	-1.30769	5.65756e-07	3.41168e-07	3.65311e-07	1263
13	21092485	rs61955515	0.1789	T	G	0.0017	0.0013	0.1919	1.30769	5.65756e-07	3.41168e-07	3.65311e-07	1263
13	21086599	rs7139733	0.1799	A	G	0.0017	0.0013	0.1949	1.30769	5.65756e-07	3.41168e-07	3.65311e-07	1263
13	20938357	rs9552159	0.1581	C	G	-0.0017	0.0013	0.1864	1.30769	5.65756e-07	3.41168e-07	3.65311e-07	1263
13	20938693	rs4502076	0.1461	A	G	0.0017	0.0013	0.1972	1.30769	5.65756e-07	3.41168e-07	3.65311e-07	1263
13	21020105	rs9509213	0.1769	A	G	-0.0017	0.0013	0.1979	-1.30769	5.65756e-07	3.41168e-07	3.65311e-07	1263
13	20934237	rs9509175	0.1521	A	G	-0.0017	0.0013	0.2011	-1.30769	5.65756e-07	3.41168e-07	3.65311e-07	1263
13	20918858	rs2104712	0.1779	A	C	0.0017	0.0013	0.163	1.30769	5.65756e-07	3.41168e-07	3.65311e-07	1263
13	20700026	rs192114626	0.001	A	G	-0.0136	0.0104	0.1937	-1.30769	5.65756e-07	3.41168e-07	3.65311e-07	1263
13	21052322	rs140909440	0.001	A	C	0.0336	0.0257	0.1914	1.30739	5.65541e-07	3.41035e-07	3.65168e-07	1263
13	21041110	rs565086283	0.002	A	G	0.0551	0.0423	0.1927	1.3026	5.62129e-07	3.38909e-07	3.62894e-07	1263
13	21263073	rs150190111	0.001	A	G	0.0556	0.0427	0.1927	-1.30211	5.6178e-07	3.38691e-07	3.62661e-07	1263
13	20906559	rs536253139	0.001	T	C	-0.0307	0.0236	0.1925	1.30085	5.60889e-07	3.38136e-07	3.62068e-07	1263
13	21030523	rs73443958	0.001	A	G	-0.0779	0.0599	0.193	1.3005	5.60645e-07	3.37984e-07	3.61905e-07	1263
13	21021391	rs7337166	0.3171	T	C	-0.0013	0.001	0.1816	1.3	5.60291e-07	3.37763e-07	3.61669e-07	1263
13	21020853	rs11618705	0.3171	T	C	-0.0013	0.001	0.207	1.3	5.60291e-07	3.37763e-07	3.61669e-07	1263
13	21014789	rs9550649	0.3002	A	G	0.0013	0.001	0.1912	-1.3	5.60291e-07	3.37763e-07	3.61669e-07	1263
13	21022038	rs11617869	0.3171	C	G	-0.0013	0.001	0.1895	1.3	5.60291e-07	3.37763e-07	3.61669e-07	1263
13	21024530	rs11619690	0.3161	A	G	-0.0013	0.001	0.1817	1.3	5.60291e-07	3.37763e-07	3.61669e-07	1263
13	21024942	rs61955475	0.3171	A	G	-0.0013	0.001	0.1989	1.3	5.60291e-07	3.37763e-07	3.61669e-07	1263
13	21026783	rs11620321	0.3171	A	G	-0.0013	0.001	0.2173	1.3	5.60291e-07	3.37763e-07	3.61669e-07	1263
13	20744452	rs9579794	0.3042	A	G	0.0013	0.001	0.2127	1.3	5.60291e-07	3.37763e-07	3.61669e-07	1263
13	20881858	rs9315465	0.3877	T	G	0.0013	0.001	0.2112	1.3	5.60291e-07	3.37763e-07	3.61669e-07	1263
13	20707105	rs12854462	0.4115	T	C	0.0013	0.001	0.2015	1.3	5.60291e-07	3.37763e-07	3.61669e-07	1263
13	20888666	rs9552142	0.3042	T	G	-0.0013	0.001	0.2198	1.3	5.60291e-07	3.37763e-07	3.61669e-07	1263
13	20731737	rs570523973	0.001	T	C	0.0798	0.0614	0.1941	1.29967	5.60062e-07	3.37621e-07	3.61516e-07	1263
13	20755930	rs574287991	0.001	T	C	0.0582	0.0448	0.1934	-1.29911	5.59663e-07	3.37373e-07	3.6125e-07	1263
13	21047667	rs542875355	0.002	T	C	0.0532	0.041	0.1941	1.29756	5.58577e-07	3.36696e-07	3.60527e-07	1263
13	20899862	rs143159596	0.006	T	C	0.0092	0.0071	0.1936	-1.29577	5.57326e-07	3.35917e-07	3.59693e-07	1263
13	20715629	rs563280044	0.003	A	T	0.0404	0.0312	0.1954	-1.29487	5.56696e-07	3.35524e-07	3.59273e-07	1263
13	20855572	rs183325500	0.001	A	T	0.0207	0.016	0.1956	-1.29375	5.55914e-07	3.35038e-07	3.58753e-07	1263
13	20944013	rs148145372	0.001	T	C	-0.0429	0.0332	0.1961	-1.29217	5.54815e-07	3.34353e-07	3.58021e-07	1263
13	20790779	rs190048888	0.001	T	C	1.358	1.051	0.1963	1.2921	5.5477e-07	3.34325e-07	3.5799e-07	1263
13	20760408	rs4769973	0.0527	T	C	-0.0031	0.0024	0.1911	1.29167	5.54467e-07	3.34136e-07	3.57789e-07	1263
13	20832640	rs187086990	0.001	T	C	-0.2744	0.2126	0.1969	-1.29069	5.53789e-07	3.33714e-07	3.57337e-07	1263
13	20913284	rs945377	0.001	C	G	-0.0703	0.0545	0.1975	1.28991	5.53251e-07	3.33379e-07	3.56978e-07	1263
13	20690046	rs536449582	0.007	T	C	0.0139	0.0108	0.1994	1.28704	5.51274e-07	3.32148e-07	3.55662e-07	1263
13	21259152	rs568572284	0.002	T	C	-0.0333	0.0259	0.1987	-1.28571	5.50367e-07	3.31584e-07	3.55058e-07	1263
13	20733700	rs7320129	0.0984	T	C	0.0018	0.0014	0.1866	-1.28571	5.50367e-07	3.31584e-07	3.55058e-07	1263
13	20702061	rs55843632	0.0815	C	G	0.0018	0.0014	0.2019	-1.28571	5.50367e-07	3.31584e-07	3.55058e-07	1263
13	20718850	rs79629465	0.0179	T	C	-0.0045	0.0035	0.1975	-1.28571	5.50367e-07	3.31584e-07	3.55058e-07	1263
13	20736304	rs73154197	0.0915	C	G	0.0018	0.0014	0.1929	-1.28571	5.50367e-07	3.31584e-07	3.55058e-07	1263
13	21004080	rs73160854	0.001	A	G	-0.0393	0.0306	0.1999	-1.28431	5.49409e-07	3.30988e-07	3.5442e-07	1263
13	21139495	rs184372556	0.003	T	C	-0.0095	0.0074	0.1982	-1.28378	5.49048e-07	3.30763e-07	3.54179e-07	1263
13	21202971	rs187746321	0.005	A	G	-0.0095	0.0074	0.1984	1.28378	5.49048e-07	3.30763e-07	3.54179e-07	1263
13	20951330	rs149296381	0.001	T	C	0.0498	0.0388	0.1993	1.28351	5.48858e-07	3.30644e-07	3.54052e-07	1263
13	21088815	rs145264412	0.001	A	G	0.0782	0.061	0.1998	1.28197	5.47811e-07	3.29993e-07	3.53355e-07	1263
13	20818262	rs141968969	0.002	A	G	0.0164	0.0128	0.1999	1.28125	5.47324e-07	3.29689e-07	3.53031e-07	1263
13	21175740	rs557783616	0.001	T	C	-0.0279	0.0218	0.2004	-1.27982	5.46353e-07	3.29085e-07	3.52384e-07	1263
13	21221185	rs561632094	0.001	T	C	0.0268	0.021	0.2021	-1.27619	5.43908e-07	3.27564e-07	3.50757e-07	1263
13	21117192	rs7987154	0.0229	C	G	-0.0037	0.0029	0.2014	1.27586	5.43688e-07	3.27426e-07	3.5061e-07	1263
13	20723559	rs115771364	0.001	A	G	-0.0389	0.0305	0.2024	-1.27541	5.43384e-07	3.27238e-07	3.50408e-07	1263
13	20845171	rs116130190	0.001	A	G	-0.0533	0.0418	0.2023	-1.27512	5.4319e-07	3.27117e-07	3.50278e-07	1263
13	21012487	rs12431096	0.2376	T	C	-0.0014	0.0011	0.2127	-1.27273	5.4159e-07	3.26122e-07	3.49214e-07	1263
13	21011636	rs6490575	0.2435	T	C	0.0014	0.0011	0.204	1.27273	5.4159e-07	3.26122e-07	3.49214e-07	1263
13	21012562	rs12428126	0.2376	A	G	0.0014	0.0011	0.2095	-1.27273	5.4159e-07	3.26122e-07	3.49214e-07	1263
13	21011595	rs6490574	0.2435	T	C	0.0014	0.0011	0.1961	1.27273	5.4159e-07	3.26122e-07	3.49214e-07	1263
13	20876488	rs6490546	0.2843	A	C	0.0014	0.0011	0.1931	-1.27273	5.4159e-07	3.26122e-07	3.49214e-07	1263
13	20852920	rs114782163	0.001	A	C	0.063	0.0495	0.2035	1.27273	5.4159e-07	3.26122e-07	3.49214e-07	1263
13	20887023	rs9509137	0.3101	A	G	-0.0014	0.0011	0.1983	-1.27273	5.4159e-07	3.26122e-07	3.49214e-07	1263
13	20713518	rs6490519	0.2932	A	G	0.0014	0.0011	0.1908	-1.27273	5.4159e-07	3.26122e-07	3.49214e-07	1263
13	20886069	rs9552138	0.2376	A	G	-0.0014	0.0011	0.2071	1.27273	5.4159e-07	3.26122e-07	3.49214e-07	1263
13	20894145	rs9579837	0.2217	A	C	-0.0014	0.0011	0.198	1.27273	5.4159e-07	3.26122e-07	3.49214e-07	1263
13	21233538	rs9509322	0.2455	T	C	0.0014	0.0011	0.2102	-1.27273	5.4159e-07	3.26122e-07	3.49214e-07	1263
13	21013420	rs9552181	0.2376	A	G	-0.0014	0.0011	0.2075	-1.27273	5.4159e-07	3.26122e-07	3.49214e-07	1263
13	20955609	rs566786214	0.001	T	C	-0.0523	0.0411	0.2039	-1.27251	5.41443e-07	3.26029e-07	3.49115e-07	1263
13	21073653	rs536918300	0.001	A	G	0.0272	0.0214	0.2027	1.27103	5.40459e-07	3.25417e-07	3.4846e-07	1263
13	20880911	rs190042719	0.005	A	G	0.0108	0.0085	0.2051	1.27059	5.40166e-07	3.25235e-07	3.48266e-07	1263
13	21108052	rs546242483	0.001	A	T	0.0273	0.0215	0.2053	1.26977	5.39622e-07	3.24897e-07	3.47903e-07	1263
13	21186863	rs142963877	0.003	A	G	0.0212	0.0167	0.2057	1.26946	5.39419e-07	3.2477e-07	3.47768e-07	1263
13	21166783	rs151195436	0.0089	A	G	-0.0071	0.0056	0.2103	1.26786	5.38358e-07	3.2411e-07	3.47062e-07	1263
13	20911369	rs7319183	0.1262	T	C	-0.0019	0.0015	0.2042	1.26667	5.37572e-07	3.23622e-07	3.46539e-07	1263
13	20722820	rs114960146	0.001	T	C	-0.0376	0.0297	0.2061	-1.26599	5.37129e-07	3.23346e-07	3.46244e-07	1263
13	20971758	rs187026224	0.003	A	C	-0.0202	0.016	0.2078	1.2625	5.34838e-07	3.21921e-07	3.4472e-07	1263
13	20966821	rs114699556	0.0089	T	C	-0.0092	0.0073	0.205	1.26027	5.33387e-07	3.21019e-07	3.43755e-07	1263
13	20919816	rs531658945	0.001	T	G	-0.0209	0.0166	0.2084	-1.25904	5.32583e-07	3.20519e-07	3.4322e-07	1263
13	20881521	rs144060450	0.001	A	G	-0.0175	0.0139	0.2078	1.25899	5.32555e-07	3.20501e-07	3.43201e-07	1263
13	20991739	rs146573583	0.001	T	C	-0.0716	0.0569	0.2083	-1.25835	5.32137e-07	3.20242e-07	3.42923e-07	1263
13	21187617	rs117875367	0.002	A	G	0.0307	0.0244	0.2089	-1.2582	5.32039e-07	3.2018e-07	3.42857e-07	1263
13	21151258	rs117864518	0.004	A	G	0.0117	0.0093	0.2082	1.25806	5.31953e-07	3.20127e-07	3.42801e-07	1263
13	20696161	rs114544177	0.001	T	G	-0.0279	0.0222	0.2086	-1.25676	5.31107e-07	3.19601e-07	3.42238e-07	1263
13	21155160	rs537924478	0.002	A	G	0.0334	0.0266	0.2092	1.25564	5.30386e-07	3.19153e-07	3.41758e-07	1263
13	20781808	rs535518941	0.001	C	G	-0.0261	0.0208	0.2107	1.25481	5.29851e-07	3.1882e-07	3.41402e-07	1263
13	20946266	rs151150542	0.001	A	G	0.0474	0.0379	0.2113	1.25066	5.27193e-07	3.17168e-07	3.39634e-07	1263
13	21255974	rs61955702	0.0199	T	C	-0.005	0.004	0.2061	-1.25	5.26773e-07	3.16906e-07	3.39355e-07	1263
13	20745288	rs7998246	0.2028	A	G	0.0015	0.0012	0.2028	-1.25	5.26773e-07	3.16906e-07	3.39355e-07	1263
13	20746643	rs141526156	0.0129	A	C	0.0055	0.0044	0.2129	-1.25	5.26773e-07	3.16906e-07	3.39355e-07	1263
13	20754936	rs912406	0.0696	T	C	0.0025	0.002	0.2148	1.25	5.26773e-07	3.16906e-07	3.39355e-07	1263
13	21097084	rs61955537	0.2008	A	T	0.0015	0.0012	0.2256	1.25	5.26773e-07	3.16906e-07	3.39355e-07	1263
13	20759812	rs7322907	0.0527	T	C	0.003	0.0024	0.2049	1.25	5.26773e-07	3.16906e-07	3.39355e-07	1263
13	20905957	rs2105076	0.2286	T	C	0.0015	0.0012	0.2147	-1.25	5.26773e-07	3.16906e-07	3.39355e-07	1263
13	20961720	rs75918354	0.007	A	G	-0.006	0.0048	0.211	-1.25	5.26773e-07	3.16906e-07	3.39355e-07	1263
13	21106061	rs9509271	0.2266	T	C	0.0015	0.0012	0.1972	-1.25	5.26773e-07	3.16906e-07	3.39355e-07	1263
13	21121844	rs59560466	0.0954	T	C	-0.002	0.0016	0.2124	-1.25	5.26773e-07	3.16906e-07	3.39355e-07	1263
[truncated: 3,607 more rows]

## Sheet: Table S8
Table S8: Pathogenicity scores for missense variants
SNP	Type	Gene	chr	pos (hg19)	Ref	Alt	EAF	Aggregated Score	SIFT_score	SIFT_pred	Polyphen2_HDIV_score	Polyphen2_HDIV_pred	Polyphen2_HVAR_score	Polyphen2_HVAR_pred	LRT_score	LRT_pred	MutationTaster_score	MutationTaster_pred	MutationAssessor_score	MutationAssessor_pred	FATHMM_score	FATHMM_pred	PROVEAN_score	PROVEAN_pred	VEST3_score	VEST3_pred	MetaSVM_score	MetaSVM_pred	MetaLR_score	MetaLR_pred	M-CAP_score	M-CAP_pred	REVEL_score	REVEL_pred	CADD_phred	CADD_pred	DANN_score	DANN_pred	fathmm-MKL_coding_score	fathmm-MKL_coding_pred	Eigen-raw	Eigen-raw_pred	PredictSNP2	DDIG
rs143796236	Missense	FSCN2	17	79495969	C	T	0.0076	0	0.002	D	1	D	0.978	D	0	D	1	D	2.41	M	1.87	T	-4.35	D	0.897	D	-0.68	T	0.148	T	.	.	0.585	D	25.9	D	0.997	D	0.977	D	0.786	D	.
rs61734651	Missense	COL9A3	20	61451332	C	T	0.0721	0	0.004	D	0.997	D	0.761	P	0.052	U	0.816	D	2.35	M	-3.29	D	-3.21	D	0.598	D	0.001	D	0.323	T	.	.	0.503	D	27.5	D	0.996	D	0.71	D	0.47	D	N
rs9493627	Missense	EYA4	6	133789728	G	A	0.3191	0.285714	0.182	T	0.969	D	0.828	P	0	D	0	P	1.94	M	-1.69	D	-1.86	N	0.391	N	-0.202	T	0.533	D	.	.	0.424	D	26	D	0.999	D	0.993	D	0.626	D	D
rs143282422	Missense	CDH23	10	73377112	G	A	0.0112	0.428571	0.135	T	0.995	D	0.837	P	0	D	1	D	0.415	N	1.01	T	-0.98	N	0.331	N	-0.851	T	0.176	T	.	.	0.198	N	25.7	D	0.999	D	0.994	D	0.549	D	D
rs35887622	Missense	GJB2	13	20763620	A	G	0.9854	0.714286	0.027	D	0.038	B	0.083	B	0	D	1	D	2.315	M	-5.41	D	-3.8	D	0.409	N	0.765	D	0.843	D	.	.	0.702	D	14.43	N	0.97	N	0.923	D	-0.071	N	N
rs36062310	Missense	KLHDC7B	22	50988105	G	A	0.0427	0.714286	0.112	T	0.947	P	0.282	B	0.002	U	0.789	N	1.32	L	2.56	T	-0.39	N	0.204	N	-1.111	T	0.009	T	.	.	0.088	N	16.21	N	0.996	D	0.889	D	0.172	D	N
rs12980998	Missense	ANKRD24	19	4217510	A	T	0.8135	1	0.486	T	0.001	B	0.001	B	.	.	1	P	-0.345	N	1.55	T	-0.23	N	0.032	N	-0.915	T	0	T	.	.	0.009	N	0.001	N	0.359	N	0.055	N	-1.571	N	N
rs5756795	Missense	TRIOBP	22	38122122	T	C	0.5419	1	0	D	0.006	B	0.006	B	.	.	0.998	P	0.55	N	2.26	T	-2.02	N	0.101	N	-0.97	T	0	T	.	.	0.042	N	14.29	N	0.977	N	0.457	N	-0.408	N	N
SNP, single nucleotide polymorhism; Type, type of variant; chr, chromosome; pos, position; Ref, reference allele; Alt, alternative allele; EAF, effect of alternative allele; Aggregated Score, aggregate pathogenicity score normalized from 0 (variant predicted to be deleterious) to 1 (predicted to be benign)

## Sheet: Table S9
Table S9: SNP-based genetic correlations between age-related hearing impairment and 256 traits and diseases in LDHub
trait1	trait2	PMID	Category	ethnicity	note	rg	se	z	p	h2_obs	h2_obs_se	h2_int	h2_int_se	gcov_int	gcov_int_se
Age-related hearing impairment	Depressive symptoms	27089181	psychiatric	European	SNPs from the MHC (chr6 26M~34M) region was removed for this traits	0.2808	0.039	7.2014	5.959e-13	0.0476	0.0036	0.9998	0.0071	0.0312	0.0059
Age-related hearing impairment	Neuroticism	27089181	personality	European	SNPs from the MHC (chr6 26M~34M) region was removed for this traits	0.2061	0.0318	6.482	9.0528e-11	0.0895	0.0075	0.9896	0.0118	0.036	0.0064
Age-related hearing impairment	Insomnia	28604731	sleeping	European	SNPs from the MHC (chr6 26M~34M) region was removed for this traits	0.3003	0.0475	6.3185	2.6408e-10	0.0475	0.0048	1.0032	0.0069	0.0182	0.0047
Age-related hearing impairment	Subjective well being	27089181	psychiatric	European	SNPs from the MHC (chr6 26M~34M) region was removed for this traits	-0.2425	0.042	-5.779	7.5129e-09	0.025	0.0021	1.0013	0.0071	-0.0064	0.0058
Age-related hearing impairment	Insomnia	27992416	sleeping	European	SNPs from the MHC (chr6 26M~34M) region was removed for this traits	0.2345	0.0425	5.5232	3.3297e-08	0.1333	0.0116	1.0028	0.0078	0.0198	0.0052
Age-related hearing impairment	PGC cross-disorder analysis	23453885	psychiatric	European	SNPs from the MHC (chr6 26M~34M) region was removed for this traits	0.2008	0.0425	4.7222	2.3329e-06	0.1722	0.0132	1.014	0.0115	-0.0116	0.0079
Age-related hearing impairment	Age of first birth	27798627	reproductive	European	SNPs from the MHC (chr6 26M~34M) region was removed for this traits	-0.1427	0.0303	-4.7107	2.4684e-06	0.0627	0.0035	0.952	0.0078	-0.0054	0.005
Age-related hearing impairment	Obesity class 1	23563607	anthropometric	European	SNPs from the MHC (chr6 26M~34M) region was removed for this traits	0.1334	0.0303	4.4068	1.0492e-05	0.2172	0.0116	1.018	0.011	0.0023	0.0069
Age-related hearing impairment	Waist circumference	25673412	anthropometric	European	SNPs from the MHC (chr6 26M~34M) region was removed for this traits	0.1285	0.03	4.2822	1.8505e-05	0.121	0.0051	0.8454	0.0076	0.0039	0.0057
Age-related hearing impairment	Waist-to-hip ratio	25673412	anthropometric	European	SNPs from the MHC (chr6 26M~34M) region was removed for this traits	0.1243	0.0319	3.9027	9.5123e-05	0.113	0.0069	0.9207	0.0089	0.001	0.0053
Age-related hearing impairment	Body mass index	20935630	anthropometric	European	SNPs from the MHC (chr6 26M~34M) region was removed for this traits	0.1113	0.0295	3.7691	0.0002	0.1897	0.0095	1.0104	0.0106	-0.0031	0.0062
Age-related hearing impairment	Excessive daytime sleepiness	27992416	sleeping	European	SNPs from the MHC (chr6 26M~34M) region was removed for this traits	0.1602	0.0437	3.6648	0.0002	0.0545	0.0052	1.0013	0.0068	0.0328	0.0052
Age-related hearing impairment	Overweight	23563607	anthropometric	European	SNPs from the MHC (chr6 26M~34M) region was removed for this traits	0.1183	0.0329	3.5992	0.0003	0.1094	0.0065	1.0246	0.0095	0.0025	0.0066
Age-related hearing impairment	Autism spectrum disorder	0	psychiatric	European	SNPs from the MHC (chr6 26M~34M) region was removed for this traits	0.1555	0.0435	3.5771	0.0003	0.4649	0.0519	0.9637	0.0066	-0.0053	0.0044
Age-related hearing impairment	Chronotype	27494321	sleeping	European	SNPs from the MHC (chr6 26M~34M) region was removed for this traits	-0.1237	0.0342	-3.6175	0.0003	0.1018	0.0058	1.0131	0.0075	-0.009	0.0058
Age-related hearing impairment	Number of children ever born	27798627	reproductive	European	SNPs from the MHC (chr6 26M~34M) region was removed for this traits	0.1461	0.0412	3.5453	0.0004	0.0257	0.0018	0.97	0.0069	0.0097	0.0056
Age-related hearing impairment	Ever vs never smoked	20418890	smoking_behaviour	European	SNPs from the MHC (chr6 26M~34M) region was removed for this traits	0.1646	0.0464	3.5492	0.0004	0.0749	0.0065	0.9972	0.006	0.0013	0.005
Age-related hearing impairment	Years of schooling (proxy cognitive performance)	25201988	education	European	SNPs from the MHC (chr6 26M~34M) region was removed for this traits	-0.131	0.0376	-3.4883	0.0005	0.1068	0.0074	1.0265	0.0091	0.0091	0.0063
Age-related hearing impairment	Neo-conscientiousness	21173776	personality	European	Caution: using this data may yield results outside bounds due to relative low Z score of the SNP heritability of the trait; SNPs from the MHC (chr6 26M~34M) region was removed for this traits	-0.3585	0.1037	-3.458	0.0005	0.073	0.0297	1.0004	0.0068	0.0075	0.0052
Age-related hearing impairment	Cigarettes smoked per day	20418890	smoking_behaviour	European	SNPs from the MHC (chr6 26M~34M) region was removed for this traits	0.2795	0.0809	3.4537	0.0006	0.0597	0.0152	1.0047	0.0061	-0.0009	0.0048
Age-related hearing impairment	Years of schooling 2013	23722424	education	European	SNPs from the MHC (chr6 26M~34M) region was removed for this traits	-0.1205	0.0354	-3.3997	0.0007	0.0842	0.0063	1.0189	0.009	0.0059	0.0059
Age-related hearing impairment	Obesity class 2	23563607	anthropometric	European	SNPs from the MHC (chr6 26M~34M) region was removed for this traits	0.1216	0.0376	3.2334	0.0012	0.1843	0.0125	1.002	0.0097	0.0069	0.0076
Age-related hearing impairment	Forced expiratory volume in 1 second	0	lung_function	European	SNPs from the MHC (chr6 26M~34M) region was removed for this traits	-0.064	0.0205	-3.1291	0.0018	0.1768	0.0067	0.9546	0.0126	-0.0161	0.0063
Age-related hearing impairment	Body fat	26833246	anthropometric	Mixed	Caution: using this data may yield less robust results due to minor departure of the LD structure; SNPs from the MHC (chr6 26M~34M) region was removed for this traits	0.1178	0.0378	3.1113	0.0019	0.1069	0.0082	0.9044	0.0064	0.0027	0.0054
Age-related hearing impairment	Forced expiratory volume in 1 second	0	lung_function	European	SNPs from the MHC (chr6 26M~34M) region was removed for this traits	-0.061	0.0201	-3.0326	0.0024	0.1653	0.0062	0.9875	0.0136	-0.0136	0.0062
Age-related hearing impairment	Hip circumference	25673412	anthropometric	European	SNPs from the MHC (chr6 26M~34M) region was removed for this traits	0.0925	0.0307	3.0138	0.0026	0.1271	0.0058	0.8609	0.0081	0.0051	0.0058
Age-related hearing impairment	Major depressive disorder	22472876	psychiatric	European	SNPs from the MHC (chr6 26M~34M) region was removed for this traits	0.1636	0.0545	3.0015	0.0027	0.1742	0.0258	1.0039	0.006	-0.0025	0.0046
Age-related hearing impairment	Neuroticism	24828478	personality	European	SNPs from the MHC (chr6 26M~34M) region was removed for this traits	0.2024	0.0687	2.9437	0.0032	0.0146	0.0033	1.0087	0.0061	-0.0036	0.0052
Age-related hearing impairment	College completion	23722424	education	European	SNPs from the MHC (chr6 26M~34M) region was removed for this traits	-0.1088	0.0385	-2.8226	0.0048	0.0795	0.0056	1.0203	0.0087	0.0056	0.0062
Age-related hearing impairment	Forced vital capacity	0	lung_function	European	SNPs from the MHC (chr6 26M~34M) region was removed for this traits	-0.0575	0.0204	-2.819	0.0048	0.1744	0.0061	0.959	0.0127	-0.0185	0.0062
Age-related hearing impairment	Neo-openness to experience	21173776	personality	European	SNPs from the MHC (chr6 26M~34M) region was removed for this traits	0.229	0.0818	2.8004	0.0051	0.1067	0.0274	0.9915	0.0067	-0.0127	0.0055
Age-related hearing impairment	Forced vital capacity	0	lung_function	European	SNPs from the MHC (chr6 26M~34M) region was removed for this traits	-0.053	0.0196	-2.6979	0.007	0.1613	0.0057	0.9917	0.0137	-0.0168	0.0059
Age-related hearing impairment	Leptin_not_adjBMI	26833098	hormone	European	SNPs from the MHC (chr6 26M~34M) region was removed for this traits	0.1511	0.0611	2.4735	0.0134	0.0991	0.0163	0.9946	0.0066	-0.0029	0.0053
Age-related hearing impairment	Forced expiratory volume in 1 second (FEV1)	21946350	lung_function	European	SNPs from the MHC (chr6 26M~34M) region was removed for this traits	-0.1541	0.0628	-2.4518	0.0142	0.1723	0.0224	0.8807	0.0118	0.0169	0.0096
Age-related hearing impairment	Age of smoking initiation	20418890	smoking_behaviour	European	SNPs from the MHC (chr6 26M~34M) region was removed for this traits	-0.1948	0.0802	-2.4275	0.0152	0.0621	0.0184	0.9991	0.0061	0.0055	0.0049
Age-related hearing impairment	Child birth length	25281659	anthropometric	European	SNPs from the MHC (chr6 26M~34M) region was removed for this traits	-0.1352	0.0561	-2.4119	0.0159	0.1699	0.0233	0.9923	0.007	0.0036	0.0056
Age-related hearing impairment	Glutamine	27005778	metabolites	European	SNPs from the MHC (chr6 26M~34M) region was removed for this traits	-0.1861	0.0813	-2.2888	0.0221	0.0613	0.0211	1.0187	0.0076	0.01	0.005
Age-related hearing impairment	HDL cholesterol	20686565	lipids	European	SNPs from the MHC (chr6 26M~34M) region was removed for this traits	-0.0827	0.0372	-2.2263	0.026	0.1271	0.0232	1.0584	0.0496	-0.0038	0.0062
Age-related hearing impairment	Attention deficit hyperactivity disorder	20732625	psychiatric	European	Caution: using this data may yield results outside bounds due to relative low Z score of the SNP heritability of the trait; SNPs from the MHC (chr6 26M~34M) region was removed for this traits	0.2096	0.0956	2.1933	0.0283	0.2565	0.0928	1.0048	0.0062	-0.0002	0.005
Age-related hearing impairment	Triglycerides	20686565	lipids	European	SNPs from the MHC (chr6 26M~34M) region was removed for this traits	0.0652	0.0301	2.1685	0.0301	0.1679	0.0287	0.9678	0.0163	0.0083	0.0058
Age-related hearing impairment	Obesity class 3	23563607	anthropometric	European	SNPs from the MHC (chr6 26M~34M) region was removed for this traits	0.111	0.0521	2.131	0.0331	0.1219	0.0141	0.9798	0.0092	0.0063	0.007
Age-related hearing impairment	Schizophrenia	25056061	psychiatric	Mixed	Caution: using this data may yield less robust results due to minor departure of the LD structure; SNPs from the MHC (chr6 26M~34M) region was removed for this traits	0.0609	0.029	2.1012	0.0356	0.4607	0.0193	1.0501	0.0131	0.0045	0.0073
Age-related hearing impairment	Ratio of bisallylic groups to double bonds	27005778	metabolites	European	Caution: using this data may yield results outside bounds due to relative low Z score of the SNP heritability of the trait; SNPs from the MHC (chr6 26M~34M) region was removed for this traits	-0.1016	0.0486	-2.0917	0.0365	0.3005	0.1077	0.976	0.0089	0.0063	0.0048
Age-related hearing impairment	Attention deficit hyperactivity disorder (No GC)	27663945	psychiatric	European	Caution: using this data may yield results outside bounds due to relative low Z score of the SNP heritability of the trait; SNPs from the MHC (chr6 26M~34M) region was removed for this traits	0.207	0.1001	2.069	0.0385	0.0734	0.0302	1.0077	0.0076	0.0083	0.0053
Age-related hearing impairment	Attention deficit hyperactivity disorder (GC)	27663945	psychiatric	European	Caution: using this data may yield results outside bounds due to relative low Z score of the SNP heritability of the trait; SNPs from the MHC (chr6 26M~34M) region was removed for this traits	0.207	0.1002	2.0662	0.0388	0.0724	0.0298	0.993	0.0075	0.0083	0.0053
Age-related hearing impairment	Age at Menarche	25231870	reproductive	European	SNPs from the MHC (chr6 26M~34M) region was removed for this traits	-0.0578	0.0282	-2.0466	0.0407	0.2016	0.0099	0.9546	0.0117	-2.7746e-05	0.0061
Age-related hearing impairment	Multiple sclerosis	21833088	autoimmune	European	Caution: using this data may yield results outside bounds due to relative low Z score of the SNP heritability of the trait; SNPs from the MHC (chr6 26M~34M) region was removed for this traits	0.1769	0.0893	1.9797	0.0477	0.0564	0.028	1.0587	0.009	0.0002	0.0062
Age-related hearing impairment	Phospholipids in medium LDL	27005778	metabolites	European	SNPs from the MHC (chr6 26M~34M) region was removed for this traits	0.1722	0.0901	1.9125	0.0558	0.0718	0.043	1.0089	0.0194	-0.0068	0.0047
Age-related hearing impairment	Squamous cell lung cancer	27488534	cancer	European	SNPs from the MHC (chr6 26M~34M) region was removed for this traits	0.128	0.0674	1.9	0.0574	0.0388	0.012	1.0101	0.0063	0.0015	0.0051
Age-related hearing impairment	Total cholesterol in medium LDL	27005778	metabolites	European	SNPs from the MHC (chr6 26M~34M) region was removed for this traits	0.1794	0.0953	1.8836	0.0596	0.0671	0.0471	1.0138	0.0222	-0.0076	0.0048
Age-related hearing impairment	Total lipids in small LDL	27005778	metabolites	European	SNPs from the MHC (chr6 26M~34M) region was removed for this traits	0.1482	0.0804	1.843	0.0653	0.0851	0.046	1.0086	0.0179	-0.0067	0.0045
Age-related hearing impairment	Leptin_adjBMI	26833098	hormone	European	SNPs from the MHC (chr6 26M~34M) region was removed for this traits	0.1101	0.0598	1.8405	0.0657	0.0951	0.0174	1.0035	0.0069	-0.0078	0.0053
Age-related hearing impairment	Creatinine	27005778	metabolites	European	SNPs from the MHC (chr6 26M~34M) region was removed for this traits	-0.1266	0.0696	-1.8196	0.0688	0.1137	0.0252	1.0122	0.0074	0.0086	0.0054
Age-related hearing impairment	Triglycerides in small HDL	27005778	metabolites	European	Caution: using this data may yield results outside bounds due to relative low Z score of the SNP heritability of the trait; SNPs from the MHC (chr6 26M~34M) region was removed for this traits	0.1553	0.0859	1.808	0.0706	0.066	0.0269	0.9986	0.0082	-0.0058	0.0044
Age-related hearing impairment	Forced expiratory volume in 1 second (FEV1)/Forced Vital capacity(FVC)	21946350	lung_function	European	SNPs from the MHC (chr6 26M~34M) region was removed for this traits	-0.0796	0.0443	-1.7969	0.0723	0.1237	0.0134	0.9283	0.0078	-0.0005	0.0051
Age-related hearing impairment	Total cholesterol in LDL	27005778	metabolites	European	SNPs from the MHC (chr6 26M~34M) region was removed for this traits	0.1723	0.0961	1.794	0.0728	0.0666	0.0508	1.0147	0.024	-0.0071	0.0047
Age-related hearing impairment	Concentration of small LDL particles	27005778	metabolites	European	SNPs from the MHC (chr6 26M~34M) region was removed for this traits	0.136	0.0763	1.7815	0.0748	0.0925	0.0439	1.0076	0.0162	-0.0072	0.0045
Age-related hearing impairment	Bipolar disorder	21926972	psychiatric	European	SNPs from the MHC (chr6 26M~34M) region was removed for this traits	0.0865	0.0496	1.7456	0.0809	0.4326	0.0366	1.0225	0.0073	-0.0056	0.0057
Age-related hearing impairment	Concentration of medium LDL particles	27005778	metabolites	European	SNPs from the MHC (chr6 26M~34M) region was removed for this traits	0.1493	0.0871	1.7141	0.0865	0.0775	0.0493	1.0126	0.0203	-0.0071	0.0046
Age-related hearing impairment	Triglycerides in IDL	27005778	metabolites	European	SNPs from the MHC (chr6 26M~34M) region was removed for this traits	0.1288	0.0753	1.7109	0.0871	0.1072	0.035	1.0107	0.0151	-0.0085	0.0049
Age-related hearing impairment	Rheumatoid Arthritis	24390342	autoimmune	European	SNPs from the MHC (chr6 26M~34M) region was removed for this traits	0.0675	0.0396	1.7071	0.0878	0.1609	0.0284	1.0217	0.0162	0.0014	0.0054
Age-related hearing impairment	Total cholesterol in small LDL	27005778	metabolites	European	SNPs from the MHC (chr6 26M~34M) region was removed for this traits	0.1509	0.0889	1.6961	0.0899	0.0679	0.0441	1.0172	0.0193	-0.0084	0.0046
Age-related hearing impairment	Coronary artery disease	26343387	cardiometabolic	Mixed	Caution: using this data may yield less robust results due to minor departure of the LD structure; SNPs from the MHC (chr6 26M~34M) region was removed for this traits	0.0549	0.0325	1.6904	0.091	0.0796	0.0058	1.0429	0.0093	0.0006	0.0049
Age-related hearing impairment	Total lipids in medium LDL	27005778	metabolites	European	SNPs from the MHC (chr6 26M~34M) region was removed for this traits	0.1443	0.0855	1.6879	0.0914	0.0791	0.0503	1.0109	0.0209	-0.007	0.0047
Age-related hearing impairment	Ratio of bisallylic groups to total fatty acids	27005778	metabolites	European	Caution: using this data may yield results outside bounds due to relative low Z score of the SNP heritability of the trait; SNPs from the MHC (chr6 26M~34M) region was removed for this traits	-0.085	0.0503	-1.6875	0.0915	0.2767	0.0963	0.985	0.0079	0.0026	0.0049
Age-related hearing impairment	Pack Years	30617275	smoking_behaviour	European	Caution: using this data may yield results outside bounds due to relative low Z score of the SNP heritability of the trait; SNPs from the MHC (chr6 26M~34M) region was removed for this traits	0.2601	0.1545	1.6839	0.0922	0.1004	0.0464	1.0433	0.0388	-0.0158	0.0256
Age-related hearing impairment	Triglycerides in very small VLDL	27005778	metabolites	European	SNPs from the MHC (chr6 26M~34M) region was removed for this traits	0.108	0.0653	1.6541	0.0981	0.1387	0.0365	0.9981	0.0097	-0.0066	0.0048
Age-related hearing impairment	Chronic Kidney Disease	26831199	kidney	Mixed	Caution: using this data may yield less robust results due to minor departure of the LD structure; SNPs from the MHC (chr6 26M~34M) region was removed for this traits	-0.1365	0.0828	-1.6486	0.0992	0.0181	0.0058	1.0169	0.0088	0.0045	0.0056
Age-related hearing impairment	Ulcerative colitis	26192919	autoimmune	European	SNPs from the MHC (chr6 26M~34M) region was removed for this traits	0.0726	0.044	1.6484	0.0993	0.2601	0.0318	1.0456	0.0096	-0.0076	0.0052
Age-related hearing impairment	22:6 docosahexaenoic acid	27005778	metabolites	European	SNPs from the MHC (chr6 26M~34M) region was removed for this traits	-0.1229	0.0753	-1.6316	0.1028	0.1328	0.0365	0.9954	0.0073	0.0027	0.0047
Age-related hearing impairment	Cholesterol esters in medium LDL	27005778	metabolites	European	SNPs from the MHC (chr6 26M~34M) region was removed for this traits	0.1384	0.085	1.6279	0.1036	0.0778	0.05	1.0112	0.0209	-0.0068	0.0048
Age-related hearing impairment	Inflammatory Bowel Disease (Euro)	26192919	autoimmune	European	SNPs from the MHC (chr6 26M~34M) region was removed for this traits	0.0571	0.0353	1.6157	0.1062	0.3357	0.0344	1.0519	0.0099	-0.0079	0.0053
Age-related hearing impairment	Mean diameter for VLDL particles	27005778	metabolites	European	SNPs from the MHC (chr6 26M~34M) region was removed for this traits	0.0958	0.0599	1.6004	0.1095	0.1355	0.0343	0.9893	0.0085	-0.0035	0.0051
Age-related hearing impairment	Sleep duration	27494321	sleeping	European	SNPs from the MHC (chr6 26M~34M) region was removed for this traits	-0.0647	0.0404	-1.5996	0.1097	0.056	0.0049	1.0185	0.0073	0.0045	0.0049
Age-related hearing impairment	Lung cancer	27488534	cancer	European	SNPs from the MHC (chr6 26M~34M) region was removed for this traits	0.0805	0.0506	1.591	0.1116	0.3149	0.0654	1.0144	0.0072	0.0037	0.0052
Age-related hearing impairment	Peak expiratory flow	0	lung_function	European	SNPs from the MHC (chr6 26M~34M) region was removed for this traits	-0.036	0.0228	-1.5794	0.1142	0.1458	0.0085	0.9636	0.0182	0.0073	0.0062
Age-related hearing impairment	Concentration of large LDL particles	27005778	metabolites	European	SNPs from the MHC (chr6 26M~34M) region was removed for this traits	0.1414	0.0899	1.5723	0.1159	0.0731	0.0508	1.0169	0.0217	-0.0067	0.0048
Age-related hearing impairment	Age at Menopause	26414677	reproductive	European	SNPs from the MHC (chr6 26M~34M) region was removed for this traits	-0.0609	0.0388	-1.5723	0.1159	0.1358	0.0158	0.9895	0.0137	-0.001	0.0058
Age-related hearing impairment	Total lipids in small HDL	27005778	metabolites	European	Caution: using this data may yield results outside bounds due to relative low Z score of the SNP heritability of the trait; SNPs from the MHC (chr6 26M~34M) region was removed for this traits	0.1653	0.1058	1.5622	0.1182	0.0546	0.0258	1.0022	0.0074	-0.0047	0.005
Age-related hearing impairment	Triglycerides in small VLDL	27005778	metabolites	European	SNPs from the MHC (chr6 26M~34M) region was removed for this traits	0.0942	0.0608	1.5498	0.1212	0.1218	0.0351	0.993	0.0074	-0.0041	0.005
Age-related hearing impairment	Parkinsons disease	19915575	neurological	European	SNPs from the MHC (chr6 26M~34M) region was removed for this traits	0.0703	0.0457	1.536	0.1245	0.4092	0.1208	1.1236	0.009	-0.0041	0.0046
Age-related hearing impairment	Total lipids in large LDL	27005778	metabolites	European	SNPs from the MHC (chr6 26M~34M) region was removed for this traits	0.1361	0.0895	1.5209	0.1283	0.0727	0.0519	1.0156	0.0223	-0.0063	0.0048
Age-related hearing impairment	Extreme bmi	23563607	anthropometric	European	SNPs from the MHC (chr6 26M~34M) region was removed for this traits	0.0645	0.0425	1.5167	0.1293	0.6918	0.0544	1.0297	0.0113	0.0111	0.0079
Age-related hearing impairment	Phospholipids in large LDL	27005778	metabolites	European	SNPs from the MHC (chr6 26M~34M) region was removed for this traits	0.1381	0.0912	1.515	0.1298	0.061	0.0451	1.0181	0.0215	-0.0055	0.0046
Age-related hearing impairment	Phospholipids in medium VLDL	27005778	metabolites	European	SNPs from the MHC (chr6 26M~34M) region was removed for this traits	0.0937	0.0619	1.5146	0.1299	0.1107	0.033	0.9965	0.0071	-0.0017	0.0049
Age-related hearing impairment	Urinary albumin-to-creatinine ratio	26631737	kidney	European	SNPs from the MHC (chr6 26M~34M) region was removed for this traits	-0.1125	0.0746	-1.5087	0.1314	0.0453	0.0086	0.9965	0.0067	0.0099	0.0062
Age-related hearing impairment	Triglycerides in medium VLDL	27005778	metabolites	European	SNPs from the MHC (chr6 26M~34M) region was removed for this traits	0.0979	0.0657	1.4908	0.136	0.097	0.0298	0.9984	0.0066	-0.0019	0.005
Age-related hearing impairment	FEV1/FVC	0	lung_function	European	SNPs from the MHC (chr6 26M~34M) region was removed for this traits	-0.0553	0.0373	-1.481	0.1386	0.0963	0.0095	0.992	0.0073	0.0068	0.0048
Age-related hearing impairment	Total cholesterol in large LDL	27005778	metabolites	European	SNPs from the MHC (chr6 26M~34M) region was removed for this traits	0.1351	0.0913	1.4808	0.1387	0.0635	0.047	1.0157	0.0227	-0.0053	0.0047
Age-related hearing impairment	Cholesterol esters in large LDL	27005778	metabolites	European	SNPs from the MHC (chr6 26M~34M) region was removed for this traits	0.1302	0.0881	1.4778	0.1395	0.0737	0.0513	1.0134	0.022	-0.0057	0.0049
Age-related hearing impairment	Sitting height ratio	25865494	anthropometric	European	SNPs from the MHC (chr6 26M~34M) region was removed for this traits	-0.0727	0.0493	-1.4751	0.1402	0.2225	0.0281	0.9797	0.0074	0.003	0.0058
Age-related hearing impairment	Former vs Current smoker	20418890	smoking_behaviour	European	SNPs from the MHC (chr6 26M~34M) region was removed for this traits	-0.0965	0.0664	-1.4525	0.1464	0.0626	0.0101	1.0011	0.0064	0.0092	0.005
Age-related hearing impairment	Phospholipids in IDL	27005778	metabolites	European	SNPs from the MHC (chr6 26M~34M) region was removed for this traits	0.1309	0.0904	1.4487	0.1474	0.0593	0.042	1.0217	0.0194	-0.0066	0.0047
Age-related hearing impairment	Omega-3 fatty acids	27005778	metabolites	European	SNPs from the MHC (chr6 26M~34M) region was removed for this traits	-0.1017	0.0703	-1.4454	0.1483	0.1567	0.0417	0.9905	0.0076	0.0003	0.0048
Age-related hearing impairment	Free cholesterol	27005778	metabolites	European	Caution: using this data may yield results outside bounds due to relative low Z score of the SNP heritability of the trait; SNPs from the MHC (chr6 26M~34M) region was removed for this traits	0.1651	0.1151	1.4345	0.1514	0.069	0.0425	1.0231	0.0108	-0.0047	0.0047
Age-related hearing impairment	Average number of methylene groups per a double bond	27005778	metabolites	European	Caution: using this data may yield results outside bounds due to relative low Z score of the SNP heritability of the trait; SNPs from the MHC (chr6 26M~34M) region was removed for this traits	0.0819	0.0576	1.4233	0.1546	0.2023	0.0789	0.9955	0.0083	-0.0009	0.0049
Age-related hearing impairment	Alanine	27005778	metabolites	European	SNPs from the MHC (chr6 26M~34M) region was removed for this traits	0.1042	0.0738	1.4124	0.1578	0.0858	0.0269	1.011	0.0073	-0.0055	0.0048
Age-related hearing impairment	Forced expiratory volume in 1 second (FEV1)/Forced Vital capacity(FVC)	26635082	lung_function	European	SNPs from the MHC (chr6 26M~34M) region was removed for this traits	-0.0717	0.0508	-1.412	0.1579	0.1121	0.0148	0.9821	0.007	0.0037	0.0049
Age-related hearing impairment	Albumin	27005778	metabolites	European	Caution: using this data may yield results outside bounds due to relative low Z score of the SNP heritability of the trait; SNPs from the MHC (chr6 26M~34M) region was removed for this traits	-0.1451	0.1027	-1.4123	0.1579	0.0573	0.0243	0.9907	0.0067	0.0045	0.0053
Age-related hearing impairment	Urinary albumin-to-creatinine ratio (non-diabetes)	26631737	kidney	European	SNPs from the MHC (chr6 26M~34M) region was removed for this traits	-0.1033	0.0743	-1.3907	0.1643	0.053	0.0105	0.9952	0.0071	0.0084	0.0061
Age-related hearing impairment	Total cholesterol in very large HDL	27005778	metabolites	European	Caution: using this data may yield results outside bounds due to relative low Z score of the SNP heritability of the trait; SNPs from the MHC (chr6 26M~34M) region was removed for this traits	-0.1604	0.1159	-1.3845	0.1662	0.0323	0.0227	1.0139	0.0115	0.0002	0.0043
Age-related hearing impairment	Forced expiratory volume in 1 second (FEV1)	26635082	lung_function	European	SNPs from the MHC (chr6 26M~34M) region was removed for this traits	-0.0641	0.0463	-1.3842	0.1663	0.1395	0.0159	0.9923	0.0067	0.0013	0.005
Age-related hearing impairment	Phospholipids in very small VLDL	27005778	metabolites	European	SNPs from the MHC (chr6 26M~34M) region was removed for this traits	0.1111	0.0806	1.3786	0.168	0.0849	0.0383	1.0148	0.0153	-0.0068	0.0048
Age-related hearing impairment	Asthma	17611496	autoimmune	European	SNPs from the MHC (chr6 26M~34M) region was removed for this traits	0.0906	0.0658	1.3778	0.1683	0.1136	0.0263	1.0125	0.0083	-0.0026	0.0063
Age-related hearing impairment	Forced expiratory volume in 1 second	0	lung_function	European	SNPs from the MHC (chr6 26M~34M) region was removed for this traits	-0.047	0.0345	-1.364	0.1726	0.1283	0.01	0.9959	0.0081	0.0034	0.0048
Age-related hearing impairment	Total lipids in small VLDL	27005778	metabolites	European	SNPs from the MHC (chr6 26M~34M) region was removed for this traits	0.0837	0.0616	1.3585	0.1743	0.1445	0.0368	0.9916	0.0081	-0.0038	0.0049
Age-related hearing impairment	Mothers age at death	27015805	aging	European	SNPs from the MHC (chr6 26M~34M) region was removed for this traits	-0.09	0.0671	-1.3409	0.1799	0.036	0.0075	1.0123	0.0072	-0.012	0.0057
Age-related hearing impairment	Concentration of IDL particles	27005778	metabolites	European	SNPs from the MHC (chr6 26M~34M) region was removed for this traits	0.1185	0.0885	1.3385	0.1807	0.0734	0.0436	1.019	0.0183	-0.0058	0.0049
Age-related hearing impairment	Cigarettes Per Day	30617275	smoking_behaviour	European	Caution: using this data may yield results outside bounds due to relative low Z score of the SNP heritability of the trait; SNPs from the MHC (chr6 26M~34M) region was removed for this traits	0.0886	0.0666	1.3306	0.1833	0.02	0.0112	1.008	0.0155	0.0083	0.006
Age-related hearing impairment	Mean diameter for HDL particles	27005778	metabolites	European	SNPs from the MHC (chr6 26M~34M) region was removed for this traits	-0.0817	0.0618	-1.3225	0.186	0.1186	0.0297	1.009	0.019	-0.0039	0.005
Age-related hearing impairment	Concentration of small VLDL particles	27005778	metabolites	European	SNPs from the MHC (chr6 26M~34M) region was removed for this traits	0.0794	0.0603	1.3152	0.1884	0.1502	0.037	0.9899	0.0079	-0.0035	0.0049
Age-related hearing impairment	Urate	23263486	other	European	SNPs from the MHC (chr6 26M~34M) region was removed for this traits	0.0494	0.0379	1.3025	0.1928	0.1763	0.0583	0.953	0.049	0.0017	0.0064
Age-related hearing impairment	Serum total triglycerides	27005778	metabolites	European	SNPs from the MHC (chr6 26M~34M) region was removed for this traits	0.0776	0.0596	1.3007	0.1934	0.1253	0.0354	0.9918	0.0076	-0.0038	0.0048
Age-related hearing impairment	Free cholesterol in large LDL	27005778	metabolites	European	SNPs from the MHC (chr6 26M~34M) region was removed for this traits	0.1167	0.0898	1.2987	0.1941	0.0623	0.0486	1.0179	0.0237	-0.0057	0.0047
Age-related hearing impairment	Serum total cholesterol	27005778	metabolites	European	Caution: using this data may yield results outside bounds due to relative low Z score of the SNP heritability of the trait; SNPs from the MHC (chr6 26M~34M) region was removed for this traits	0.1085	0.0851	1.2742	0.2026	0.0633	0.0387	1.0226	0.0156	-0.0079	0.0047
Age-related hearing impairment	Years of schooling 2016	27225129	education	European	SNPs from the MHC (chr6 26M~34M) region was removed for this traits	-0.0288	0.0227	-1.271	0.2037	0.1269	0.0044	0.9263	0.0097	-0.0126	0.0055
Age-related hearing impairment	Concentration of very large HDL particles	27005778	metabolites	European	Caution: using this data may yield results outside bounds due to relative low Z score of the SNP heritability of the trait; SNPs from the MHC (chr6 26M~34M) region was removed for this traits	-0.1037	0.0818	-1.2676	0.205	0.0633	0.0263	1.0029	0.0149	-0.0019	0.0043
Age-related hearing impairment	Free cholesterol in very large HDL	27005778	metabolites	European	Caution: using this data may yield results outside bounds due to relative low Z score of the SNP heritability of the trait; SNPs from the MHC (chr6 26M~34M) region was removed for this traits	-0.1172	0.093	-1.2601	0.2076	0.0477	0.025	1.0149	0.0138	-0.0013	0.0045
Age-related hearing impairment	Free cholesterol in IDL	27005778	metabolites	European	SNPs from the MHC (chr6 26M~34M) region was removed for this traits	0.1049	0.0841	1.2482	0.212	0.0689	0.0415	1.0209	0.0199	-0.0066	0.005
Age-related hearing impairment	Anorexia Nervosa	24514567	psychiatric	European	SNPs from the MHC (chr6 26M~34M) region was removed for this traits	-0.0409	0.0329	-1.2459	0.2128	0.557	0.0313	0.8982	0.007	-0.0029	0.0052
Age-related hearing impairment	Free cholesterol in small VLDL	27005778	metabolites	European	SNPs from the MHC (chr6 26M~34M) region was removed for this traits	0.0829	0.0667	1.2429	0.2139	0.1112	0.0337	0.9998	0.0087	-0.0043	0.0049
Age-related hearing impairment	Total lipids in IDL	27005778	metabolites	European	SNPs from the MHC (chr6 26M~34M) region was removed for this traits	0.1103	0.0888	1.2426	0.214	0.0719	0.045	1.0198	0.0191	-0.0054	0.0049
Age-related hearing impairment	Total lipids in medium VLDL	27005778	metabolites	European	SNPs from the MHC (chr6 26M~34M) region was removed for this traits	0.074	0.0596	1.2407	0.2147	0.1404	0.0341	0.9853	0.0068	-0.0015	0.005
Age-related hearing impairment	Total Cholesterol	20686565	lipids	European	SNPs from the MHC (chr6 26M~34M) region was removed for this traits	0.0425	0.0348	1.2228	0.2214	0.1341	0.0241	1.0205	0.0349	-0.0087	0.006
Age-related hearing impairment	Average number of double bonds in a fatty acid chain	27005778	metabolites	European	SNPs from the MHC (chr6 26M~34M) region was removed for this traits	-0.0684	0.0562	-1.2178	0.2233	0.1727	0.0541	1.0012	0.0078	0.0011	0.0049
Age-related hearing impairment	Transferrin	25352340	metal	European	Caution: using this data may yield results outside bounds due to relative low Z score of the SNP heritability of the trait; SNPs from the MHC (chr6 26M~34M) region was removed for this traits	0.0865	0.0713	1.214	0.2247	0.1631	0.0764	1.0618	0.024	-0.0127	0.007
Age-related hearing impairment	Phospholipids in small VLDL	27005778	metabolites	European	SNPs from the MHC (chr6 26M~34M) region was removed for this traits	0.0779	0.0644	1.2095	0.2265	0.1165	0.035	0.9981	0.0085	-0.0036	0.0048
Age-related hearing impairment	Difference in height between adolescence and adulthood; age 14	23449627	anthropometric	European	SNPs from the MHC (chr6 26M~34M) region was removed for this traits	-0.0861	0.0713	-1.207	0.2274	0.4523	0.1061	0.9809	0.0067	4.5226e-05	0.0055
Age-related hearing impairment	Free cholesterol in medium VLDL	27005778	metabolites	European	SNPs from the MHC (chr6 26M~34M) region was removed for this traits	0.0739	0.0623	1.1866	0.2354	0.1118	0.0332	0.9952	0.0071	-0.0005	0.0049
Age-related hearing impairment	Lung cancer (squamous cell)	24880342	cancer	European	Caution: using this data may yield results outside bounds due to relative low Z score of the SNP heritability of the trait; SNPs from the MHC (chr6 26M~34M) region was removed for this traits	0.0953	0.0805	1.1848	0.2361	0.0499	0.0195	1.0067	0.0066	0.0025	0.0054
Age-related hearing impairment	Serum cystatin c	26831199	kidney	Mixed	Caution: using this data may yield less robust results due to minor departure of the LD structure; SNPs from the MHC (chr6 26M~34M) region was removed for this traits	-0.0655	0.0557	-1.1761	0.2396	0.1692	0.0671	0.9619	0.0142	-0.0002	0.0054
Age-related hearing impairment	Crohns disease	26192919	autoimmune	European	SNPs from the MHC (chr6 26M~34M) region was removed for this traits	0.0417	0.0355	1.175	0.24	0.5019	0.0592	1.0229	0.011	-0.0066	0.0052
Age-related hearing impairment	Own birth weight	31043758	anthropometric	European	SNPs from the MHC (chr6 26M~34M) region was removed for this traits	-0.0285	0.0243	-1.173	0.2408	0.0986	0.0053	1.0814	0.0156	0.0045	0.0058
Age-related hearing impairment	Total lipids in very large HDL	27005778	metabolites	European	Caution: using this data may yield results outside bounds due to relative low Z score of the SNP heritability of the trait; SNPs from the MHC (chr6 26M~34M) region was removed for this traits	-0.0975	0.0833	-1.1705	0.2418	0.058	0.0283	1.0172	0.015	-0.0025	0.0044
Age-related hearing impairment	Child birth weight	23202124	anthropometric	European	SNPs from the MHC (chr6 26M~34M) region was removed for this traits	-0.066	0.0565	-1.1668	0.2433	0.1129	0.0183	1.0042	0.0059	0.0046	0.0046
Age-related hearing impairment	Total cholesterol in small VLDL	27005778	metabolites	European	SNPs from the MHC (chr6 26M~34M) region was removed for this traits	0.0872	0.0747	1.1661	0.2436	0.0897	0.0318	1.0056	0.0097	-0.0037	0.0049
Age-related hearing impairment	18:2 linoleic acid (LA)	27005778	metabolites	European	SNPs from the MHC (chr6 26M~34M) region was removed for this traits	0.0909	0.0789	1.1522	0.2493	0.1246	0.0484	1.0037	0.0099	-0.0046	0.0049
Age-related hearing impairment	LDL cholesterol	20686565	lipids	European	SNPs from the MHC (chr6 26M~34M) region was removed for this traits	0.0456	0.0401	1.1362	0.2559	0.104	0.0285	1.0512	0.0485	-0.0067	0.0061
Age-related hearing impairment	Height; Females at age 10 and males at age 12	23449627	anthropometric	European	SNPs from the MHC (chr6 26M~34M) region was removed for this traits	-0.0607	0.0539	-1.1269	0.2598	0.43	0.0476	0.9524	0.0079	0.0089	0.006
Age-related hearing impairment	Serum creatinine	26831199	kidney	Mixed	Caution: using this data may yield less robust results due to minor departure of the LD structure; SNPs from the MHC (chr6 26M~34M) region was removed for this traits	0.0412	0.0368	1.1206	0.2624	0.1075	0.0095	0.9752	0.0134	0.0033	0.0064
Age-related hearing impairment	Cholesterol esters in large HDL	27005778	metabolites	European	SNPs from the MHC (chr6 26M~34M) region was removed for this traits	-0.0677	0.0605	-1.1189	0.2632	0.1228	0.0311	1.0012	0.0142	-0.0027	0.005
Age-related hearing impairment	Peak expiratory flow	0	lung_function	European	SNPs from the MHC (chr6 26M~34M) region was removed for this traits	-0.0255	0.0228	-1.1187	0.2633	0.1398	0.008	0.9674	0.0182	0.0049	0.0061
Age-related hearing impairment	Concentration of very small VLDL particles	27005778	metabolites	European	SNPs from the MHC (chr6 26M~34M) region was removed for this traits	0.077	0.0688	1.1181	0.2635	0.1161	0.0361	1.0052	0.0123	-0.0045	0.0049
Age-related hearing impairment	Concentration of medium VLDL particles	27005778	metabolites	European	SNPs from the MHC (chr6 26M~34M) region was removed for this traits	0.062	0.0562	1.1027	0.2702	0.1503	0.0355	0.9799	0.0069	-0.0005	0.0049
Age-related hearing impairment	HbA1C	20858683	glycemic	European	SNPs from the MHC (chr6 26M~34M) region was removed for this traits	0.06	0.0547	1.097	0.2726	0.0646	0.0118	0.9996	0.0071	0.0005	0.0047
Age-related hearing impairment	Phospholipids in medium HDL	27005778	metabolites	European	SNPs from the MHC (chr6 26M~34M) region was removed for this traits	0.0783	0.073	1.0736	0.283	0.0696	0.0226	0.9939	0.0077	-0.0051	0.0047
Age-related hearing impairment	Total cholesterol in IDL	27005778	metabolites	European	SNPs from the MHC (chr6 26M~34M) region was removed for this traits	0.0958	0.0898	1.066	0.2864	0.0695	0.0463	1.0194	0.02	-0.0047	0.005
Age-related hearing impairment	HOMA-B	20081858	glycemic	European	SNPs from the MHC (chr6 26M~34M) region was removed for this traits	0.0618	0.0587	1.0525	0.2926	0.0905	0.0136	0.9887	0.0064	-0.0046	0.0055
Age-related hearing impairment	Intelligence	28530673	cognitive	European	SNPs from the MHC (chr6 26M~34M) region was removed for this traits	0.0304	0.0292	1.0408	0.298	0.1892	0.0105	1.0086	0.008	-0.0148	0.0052
Age-related hearing impairment	Difference in height between childhood and adulthood; age 8	23449627	anthropometric	European	SNPs from the MHC (chr6 26M~34M) region was removed for this traits	0.0571	0.0551	1.0372	0.2996	0.3376	0.0507	0.9714	0.0077	-0.0086	0.0059
Age-related hearing impairment	Forced vital capacity	0	lung_function	European	SNPs from the MHC (chr6 26M~34M) region was removed for this traits	-0.0349	0.0336	-1.0358	0.3003	0.117	0.0093	1.0012	0.0083	0.0012	0.0044
Age-related hearing impairment	Phospholipids in large VLDL	27005778	metabolites	European	SNPs from the MHC (chr6 26M~34M) region was removed for this traits	0.0606	0.0588	1.0315	0.3023	0.1154	0.0304	0.9895	0.0066	-0.0003	0.0049
Age-related hearing impairment	Phospholipids in very large HDL	27005778	metabolites	European	SNPs from the MHC (chr6 26M~34M) region was removed for this traits	-0.0717	0.0695	-1.0309	0.3026	0.0896	0.0294	1.0088	0.0169	-0.0046	0.0047
Age-related hearing impairment	Total cholesterol in large HDL	27005778	metabolites	European	SNPs from the MHC (chr6 26M~34M) region was removed for this traits	-0.0646	0.0627	-1.0303	0.3029	0.1044	0.0282	1.007	0.0145	-0.0025	0.005
Age-related hearing impairment	Smoking Initiation	30617275	smoking_behaviour	European	SNPs from the MHC (chr6 26M~34M) region was removed for this traits	-0.0708	0.0708	-0.9992	0.3177	0.005	0.0011	1.1056	0.0096	0.0286	0.0069
Age-related hearing impairment	Total cholesterol in medium VLDL	27005778	metabolites	European	SNPs from the MHC (chr6 26M~34M) region was removed for this traits	0.0596	0.0598	0.996	0.3192	0.125	0.0351	0.9919	0.0076	-0.0016	0.0048
Age-related hearing impairment	Apolipoprotein B	27005778	metabolites	European	SNPs from the MHC (chr6 26M~34M) region was removed for this traits	0.0781	0.0792	0.9857	0.3243	0.0816	0.0402	1.0091	0.0149	-0.0009	0.0048
Age-related hearing impairment	Total lipids in very small VLDL	27005778	metabolites	European	SNPs from the MHC (chr6 26M~34M) region was removed for this traits	0.0719	0.0734	0.9795	0.3273	0.1069	0.0364	1.0096	0.0128	-0.0045	0.005
Age-related hearing impairment	Own birth weight	31043758	anthropometric	Mixed	SNPs from the MHC (chr6 26M~34M) region was removed for this traits	-0.0237	0.0246	-0.9631	0.3355	0.0939	0.005	1.0735	0.0151	0.0046	0.0057
Age-related hearing impairment	Extreme waist-to-hip ratio	23563607	anthropometric	European	SNPs from the MHC (chr6 26M~34M) region was removed for this traits	0.0564	0.0593	0.9512	0.3415	0.3605	0.0582	0.9773	0.0085	0.0008	0.0076
Age-related hearing impairment	Peak expiratory flow	0	lung_function	European	SNPs from the MHC (chr6 26M~34M) region was removed for this traits	0.0575	0.061	0.9425	0.346	0.0958	0.0203	0.9715	0.0068	0.0007	0.0047
Age-related hearing impairment	FEV1/FVC	0	lung_function	European	SNPs from the MHC (chr6 26M~34M) region was removed for this traits	-0.0195	0.0209	-0.9333	0.3507	0.1654	0.0099	0.9676	0.0203	0.005	0.0066
Age-related hearing impairment	Triglycerides in large VLDL	27005778	metabolites	European	SNPs from the MHC (chr6 26M~34M) region was removed for this traits	0.0535	0.0599	0.8937	0.3715	0.1123	0.0285	0.9882	0.0063	-0.0001	0.005
Age-related hearing impairment	Triglycerides in very large HDL	27005778	metabolites	European	Caution: using this data may yield results outside bounds due to relative low Z score of the SNP heritability of the trait; SNPs from the MHC (chr6 26M~34M) region was removed for this traits	0.0626	0.0715	0.8756	0.3812	0.0826	0.0256	1.0156	0.0273	-0.0051	0.0048
Age-related hearing impairment	Cholesterol esters in medium VLDL	27005778	metabolites	European	SNPs from the MHC (chr6 26M~34M) region was removed for this traits	0.0517	0.06	0.8612	0.3891	0.1507	0.0374	0.9863	0.008	-0.0011	0.0049
Age-related hearing impairment	Fasting proinsulin	20081858	glycemic	European	Caution: using this data may yield results outside bounds due to relative low Z score of the SNP heritability of the trait; SNPs from the MHC (chr6 26M~34M) region was removed for this traits	0.0717	0.0835	0.859	0.3903	0.1735	0.0879	0.984	0.0095	-0.0017	0.0054
Age-related hearing impairment	Infant head circumference	22504419	anthropometric	European	SNPs from the MHC (chr6 26M~34M) region was removed for this traits	-0.0569	0.0668	-0.853	0.3937	0.2278	0.0446	0.9908	0.0067	0.0043	0.0053
Age-related hearing impairment	Ferritin	25352340	metal	European	SNPs from the MHC (chr6 26M~34M) region was removed for this traits	0.0632	0.0744	0.85	0.3953	0.0908	0.0266	1.028	0.0094	-0.0011	0.0072
Age-related hearing impairment	Height_2010	20881960	anthropometric	European	SNPs from the MHC (chr6 26M~34M) region was removed for this traits	-0.0234	0.0277	-0.847	0.397	0.2859	0.0165	1.0167	0.0185	0.003	0.0068
Age-related hearing impairment	Lung adenocarcinoma	27488534	cancer	European	Caution: using this data may yield results outside bounds due to relative low Z score of the SNP heritability of the trait; SNPs from the MHC (chr6 26M~34M) region was removed for this traits	0.0668	0.0789	0.8469	0.397	0.0325	0.0112	1.0184	0.0063	0.0013	0.0049
Age-related hearing impairment	Childhood obesity	22484627	anthropometric	European	SNPs from the MHC (chr6 26M~34M) region was removed for this traits	0.0378	0.0453	0.8354	0.4035	0.4116	0.0454	0.9268	0.0076	0.0054	0.0055
Age-related hearing impairment	Type 2 Diabetes	22885922	glycemic	European	SNPs from the MHC (chr6 26M~34M) region was removed for this traits	0.0362	0.0435	0.8326	0.4051	0.0877	0.0093	1.008	0.0069	-0.0023	0.0051
Age-related hearing impairment	Offspring birth weight (maternal effect) adjusted for offspring genotype	31043758	anthropometric	European	SNPs from the MHC (chr6 26M~34M) region was removed for this traits	-0.0231	0.0279	-0.8256	0.409	0.1046	0.0059	1.0487	0.0122	0.0046	0.0058
Age-related hearing impairment	Concentration of medium HDL particles	27005778	metabolites	European	Caution: using this data may yield results outside bounds due to relative low Z score of the SNP heritability of the trait; SNPs from the MHC (chr6 26M~34M) region was removed for this traits	0.0659	0.08	0.8236	0.4102	0.0671	0.0252	0.9938	0.0076	-0.0044	0.0048
Age-related hearing impairment	Childhood IQ	23358156	education	European	SNPs from the MHC (chr6 26M~34M) region was removed for this traits	-0.0528	0.0648	-0.8158	0.4146	0.2753	0.0449	1.0016	0.0093	0.0023	0.0069
Age-related hearing impairment	Birth weight	27680694	anthropometric	European	SNPs from the MHC (chr6 26M~34M) region was removed for this traits	-0.0244	0.03	-0.8138	0.4158	0.1024	0.0066	1.0411	0.0096	0.0034	0.0052
Age-related hearing impairment	Valine	27005778	metabolites	European	SNPs from the MHC (chr6 26M~34M) region was removed for this traits	-0.0667	0.0822	-0.8117	0.417	0.0604	0.0191	1.0158	0.0074	0.0074	0.0051
Age-related hearing impairment	Concentration of large VLDL particles	27005778	metabolites	European	SNPs from the MHC (chr6 26M~34M) region was removed for this traits	0.0465	0.0574	0.8104	0.4177	0.1323	0.0343	0.9734	0.0069	-0.0001	0.0047
Age-related hearing impairment	Forced Vital capacity(FVC)	26635082	lung_function	European	SNPs from the MHC (chr6 26M~34M) region was removed for this traits	-0.0351	0.0441	-0.7966	0.4257	0.1453	0.0149	0.9863	0.0066	-0.0005	0.005
Age-related hearing impairment	Glucose	27005778	metabolites	European	SNPs from the MHC (chr6 26M~34M) region was removed for this traits	-0.0538	0.0681	-0.7897	0.4297	0.0884	0.0212	0.995	0.0064	0.0036	0.0046
Age-related hearing impairment	Primary biliary cirrhosis	26394269	autoimmune	European	SNPs from the MHC (chr6 26M~34M) region was removed for this traits	0.0429	0.0557	0.7705	0.441	0.3754	0.0634	1.0036	0.0097	0.0071	0.0063
Age-related hearing impairment	Free cholesterol in medium HDL	27005778	metabolites	European	SNPs from the MHC (chr6 26M~34M) region was removed for this traits	0.0557	0.0728	0.7657	0.4438	0.0691	0.0226	0.9967	0.0081	-0.004	0.0046
Age-related hearing impairment	Own birth weight (fetal effect) adjusted for maternal genotype	31043758	anthropometric	European	SNPs from the MHC (chr6 26M~34M) region was removed for this traits	-0.0263	0.0343	-0.765	0.4443	0.0301	0.0029	1.0367	0.0088	0.002	0.0052
Age-related hearing impairment	Free cholesterol in large HDL	27005778	metabolites	European	SNPs from the MHC (chr6 26M~34M) region was removed for this traits	-0.047	0.0614	-0.765	0.4443	0.1048	0.0284	1.009	0.0142	-0.0054	0.005
Age-related hearing impairment	Femoral Neck bone mineral density	26367794	bone	Mixed	Caution: using this data may yield less robust results due to minor departure of the LD structure; SNPs from the MHC (chr6 26M~34M) region was removed for this traits	-0.0333	0.0439	-0.7584	0.4482	0.1259	0.0145	0.9752	0.0079	0.0018	0.0052
Age-related hearing impairment	Total lipids in large VLDL	27005778	metabolites	European	SNPs from the MHC (chr6 26M~34M) region was removed for this traits	0.0441	0.0583	0.7574	0.4488	0.1386	0.03	0.9851	0.0065	0.0007	0.005
Age-related hearing impairment	Total lipids in large HDL	27005778	metabolites	European	SNPs from the MHC (chr6 26M~34M) region was removed for this traits	-0.0433	0.0577	-0.7497	0.4534	0.1296	0.031	1.0012	0.015	-0.0052	0.0052
Age-related hearing impairment	Forced expiratory volume in 1 second (FEV1)	28166213	lung_function	European	SNPs from the MHC (chr6 26M~34M) region was removed for this traits	-0.0231	0.0321	-0.7201	0.4715	0.2659	0.0172	0.9694	0.007	-0.0122	0.0054
Age-related hearing impairment	Eczema	26482879	autoimmune	Mixed	Caution: using this data may yield less robust results due to minor departure of the LD structure; SNPs from the MHC (chr6 26M~34M) region was removed for this traits	0.0444	0.0617	0.719	0.4722	0.0677	0.015	1.0236	0.0072	0.0052	0.005
Age-related hearing impairment	Extreme height	23563607	anthropometric	European	SNPs from the MHC (chr6 26M~34M) region was removed for this traits	-0.0251	0.0353	-0.712	0.4765	1.2273	0.1057	1.0369	0.0173	0.0003	0.0084
Age-related hearing impairment	Acetoacetate	27005778	metabolites	European	Caution: using this data may yield results outside bounds due to relative low Z score of the SNP heritability of the trait; SNPs from the MHC (chr6 26M~34M) region was removed for this traits	-0.0603	0.0849	-0.7102	0.4776	0.0741	0.0277	0.9797	0.007	0.0066	0.005
Age-related hearing impairment	Lung cancer (all)	24880342	cancer	European	SNPs from the MHC (chr6 26M~34M) region was removed for this traits	0.0414	0.059	0.7028	0.4822	0.1276	0.0297	1.0077	0.0081	0.0081	0.0056
Age-related hearing impairment	Apolipoprotein A-I	27005778	metabolites	European	SNPs from the MHC (chr6 26M~34M) region was removed for this traits	0.0516	0.0744	0.6942	0.4875	0.0746	0.0313	1.0046	0.0118	-0.0103	0.0045
Age-related hearing impairment	Free cholesterol to esterified cholesterol ratio	27005778	metabolites	European	Caution: using this data may yield results outside bounds due to relative low Z score of the SNP heritability of the trait; SNPs from the MHC (chr6 26M~34M) region was removed for this traits	0.0785	0.1131	0.6935	0.488	0.0588	0.0506	1.013	0.0127	-0.0041	0.0047
Age-related hearing impairment	Adiponectin	22479202	cardiometabolic	Mixed	Caution: using this data may yield less robust results due to minor departure of the LD structure; SNPs from the MHC (chr6 26M~34M) region was removed for this traits	-0.0395	0.057	-0.6924	0.4887	0.1198	0.0254	1.0223	0.0123	0.0036	0.0053
Age-related hearing impairment	Primary sclerosing cholangitis	27992413	autoimmune	Mixed	Caution: using this data may yield results outside bounds due to relative low Z score of the SNP heritability of the trait; SNPs from the MHC (chr6 26M~34M) region was removed for this traits	-0.0309	0.0465	-0.6635	0.507	0.392	0.1581	0.9946	0.0154	-0.0004	0.0059
Age-related hearing impairment	Forced Vital capacity(FVC)	28166213	lung_function	European	SNPs from the MHC (chr6 26M~34M) region was removed for this traits	-0.0204	0.0311	-0.6543	0.5129	0.2612	0.0161	0.9754	0.0071	-0.0149	0.0054
Age-related hearing impairment	Lumbar Spine bone mineral density	26367794	bone	Mixed	Caution: using this data may yield less robust results due to minor departure of the LD structure; SNPs from the MHC (chr6 26M~34M) region was removed for this traits	-0.0292	0.0455	-0.6406	0.5218	0.132	0.0152	0.9768	0.008	-0.0023	0.0051
Age-related hearing impairment	FEV1/FVC	0	lung_function	European	SNPs from the MHC (chr6 26M~34M) region was removed for this traits	-0.0133	0.0214	-0.6231	0.5332	0.1921	0.0115	0.9391	0.0205	0.0025	0.0066
Age-related hearing impairment	Mean diameter for LDL particles	27005778	metabolites	European	Caution: using this data may yield results outside bounds due to relative low Z score of the SNP heritability of the trait; SNPs from the MHC (chr6 26M~34M) region was removed for this traits	-0.0638	0.1024	-0.6229	0.5333	0.0465	0.0265	1.0005	0.0123	0.0042	0.0049
Age-related hearing impairment	Total lipids in medium HDL	27005778	metabolites	European	Caution: using this data may yield results outside bounds due to relative low Z score of the SNP heritability of the trait; SNPs from the MHC (chr6 26M~34M) region was removed for this traits	0.0513	0.0825	0.6218	0.5341	0.063	0.0255	0.9955	0.008	-0.0037	0.0048
Age-related hearing impairment	Free cholesterol in large VLDL	27005778	metabolites	European	SNPs from the MHC (chr6 26M~34M) region was removed for this traits	0.0331	0.0548	0.6037	0.5461	0.1234	0.0294	0.9883	0.0067	0.0004	0.0045
Age-related hearing impairment	Systemic lupus erythematosus	26502338	autoimmune	European	SNPs from the MHC (chr6 26M~34M) region was removed for this traits	-0.0293	0.049	-0.5987	0.5494	0.3881	0.0671	1.1059	0.0099	0.0001	0.0056
Age-related hearing impairment	Cholesterol esters in large VLDL	27005778	metabolites	European	SNPs from the MHC (chr6 26M~34M) region was removed for this traits	0.0333	0.0566	0.5884	0.5563	0.1629	0.0341	0.9779	0.0069	0.001	0.0048
Age-related hearing impairment	Mono-unsaturated fatty acids	27005778	metabolites	European	Caution: using this data may yield results outside bounds due to relative low Z score of the SNP heritability of the trait; SNPs from the MHC (chr6 26M~34M) region was removed for this traits	0.0457	0.0779	0.5869	0.5573	0.1054	0.0416	0.9877	0.0078	-0.0019	0.0043
Age-related hearing impairment	Celiac disease	20190752	autoimmune	European	SNPs from the MHC (chr6 26M~34M) region was removed for this traits	0.0361	0.0625	0.5785	0.5629	0.318	0.0491	1.0626	0.0107	0.002	0.0076
Age-related hearing impairment	Phenylalanine	27005778	metabolites	European	Caution: using this data may yield results outside bounds due to relative low Z score of the SNP heritability of the trait; SNPs from the MHC (chr6 26M~34M) region was removed for this traits	0.0527	0.0918	0.5737	0.5661	0.0551	0.0218	1.0044	0.0069	-0.0012	0.0048
Age-related hearing impairment	Smoking Cessation	30617275	smoking_behaviour	European	Caution: using this data may yield results outside bounds due to relative low Z score of the SNP heritability of the trait; SNPs from the MHC (chr6 26M~34M) region was removed for this traits	-0.0653	0.1174	-0.5559	0.5783	0.0073	0.0024	0.9974	0.0158	0.0048	0.0141
Age-related hearing impairment	Serum creatinine (non-diabetes)	26831199	kidney	Mixed	Caution: using this data may yield less robust results due to minor departure of the LD structure; SNPs from the MHC (chr6 26M~34M) region was removed for this traits	0.0211	0.038	0.5554	0.5786	0.1147	0.0106	0.9788	0.0134	0.0074	0.0065
Age-related hearing impairment	Offspring birth weight	31043758	anthropometric	Mixed	SNPs from the MHC (chr6 26M~34M) region was removed for this traits	-0.0139	0.0265	-0.5246	0.5999	0.0999	0.0053	1.0372	0.0116	0.0034	0.0057
Age-related hearing impairment	Concentration of large HDL particles	27005778	metabolites	European	SNPs from the MHC (chr6 26M~34M) region was removed for this traits	-0.0293	0.057	-0.5138	0.6074	0.1317	0.0306	1	0.0152	-0.0062	0.0052
Age-related hearing impairment	Mean Accumbens	25607358	brain_volume	European	Caution: using this data may yield results outside bounds due to relative low Z score of the SNP heritability of the trait; SNPs from the MHC (chr6 26M~34M) region was removed for this traits	-0.0466	0.0917	-0.5085	0.6111	0.0911	0.0365	0.9789	0.0065	0.0075	0.0053
Age-related hearing impairment	Forearm Bone mineral density	26367794	bone	Mixed	Caution: using this data may yield results outside bounds due to relative low Z score of the SNP heritability of the trait; using this data may yield less robust results due to minor departure of the LD structure; SNPs from the MHC (chr6 26M~34M) region was removed for this traits	-0.0491	0.0973	-0.5048	0.6137	0.0892	0.0431	1.0114	0.0067	0.0007	0.0048
Age-related hearing impairment	Leucine	27005778	metabolites	European	Caution: using this data may yield results outside bounds due to relative low Z score of the SNP heritability of the trait; SNPs from the MHC (chr6 26M~34M) region was removed for this traits	-0.0505	0.1015	-0.4974	0.6189	0.0453	0.0207	1.0092	0.0067	0.0064	0.0049
Age-related hearing impairment	Idiopathic pulmonary fibrosis	29066090	lung_function	European	Caution: using this data may yield results outside bounds due to relative low Z score of the SNP heritability of the trait; SNPs from the MHC (chr6 26M~34M) region was removed for this traits	0.0593	0.1222	0.485	0.6277	0.1619	0.0976	0.8348	0.0053	-0.0035	0.0046
Age-related hearing impairment	Mean Thalamus	25607358	brain_volume	European	SNPs from the MHC (chr6 26M~34M) region was removed for this traits	0.0365	0.0802	0.4552	0.649	0.1402	0.0354	0.9791	0.0063	0.0041	0.0055
Age-related hearing impairment	Mean Pallidum	25607358	brain_volume	European	SNPs from the MHC (chr6 26M~34M) region was removed for this traits	-0.0323	0.0712	-0.454	0.6498	0.1589	0.0411	0.9781	0.0069	0.0085	0.0053
Age-related hearing impairment	Total lipids in chylomicrons and largest VLDL particles	27005778	metabolites	European	SNPs from the MHC (chr6 26M~34M) region was removed for this traits	-0.0282	0.063	-0.4483	0.6539	0.1195	0.027	0.9898	0.0067	0.0051	0.0047
Age-related hearing impairment	Parents age at death	27015805	aging	European	SNPs from the MHC (chr6 26M~34M) region was removed for this traits	-0.0279	0.0627	-0.4452	0.6562	0.0291	0.0069	1.0157	0.0063	-0.0089	0.0049
Age-related hearing impairment	Total cholesterol in HDL	27005778	metabolites	European	SNPs from the MHC (chr6 26M~34M) region was removed for this traits	-0.0274	0.0622	-0.4404	0.6596	0.0932	0.0285	1.007	0.0126	-0.0042	0.0048
Age-related hearing impairment	Phospholipids in large HDL	27005778	metabolites	European	SNPs from the MHC (chr6 26M~34M) region was removed for this traits	-0.0253	0.0579	-0.4361	0.6627	0.1265	0.0306	0.9987	0.0141	-0.0061	0.0052
Age-related hearing impairment	Omega-9 and saturated fatty acids	27005778	metabolites	European	Caution: using this data may yield results outside bounds due to relative low Z score of the SNP heritability of the trait; SNPs from the MHC (chr6 26M~34M) region was removed for this traits	0.0378	0.0868	0.4356	0.6631	0.0867	0.0424	0.9957	0.0078	-0.0006	0.0044
Age-related hearing impairment	Total cholesterol in medium HDL	27005778	metabolites	European	Caution: using this data may yield results outside bounds due to relative low Z score of the SNP heritability of the trait; SNPs from the MHC (chr6 26M~34M) region was removed for this traits	0.0346	0.0833	0.415	0.6781	0.056	0.0242	0.9983	0.0088	-0.0006	0.0045
Age-related hearing impairment	Platelet count	22139419	haemotological	European	SNPs from the MHC (chr6 26M~34M) region was removed for this traits	-0.0158	0.0412	-0.3849	0.7003	0.1207	0.0115	0.9847	0.0082	0.0063	0.0056
Age-related hearing impairment	Mean platelet volume	22139419	haemotological	European	SNPs from the MHC (chr6 26M~34M) region was removed for this traits	-0.0178	0.0465	-0.3821	0.7024	0.3192	0.0508	0.9814	0.0105	0.0081	0.0062
Age-related hearing impairment	Heart rate	23583979	haemotological	Mixed	Caution: using this data may yield less robust results due to minor departure of the LD structure; SNPs from the MHC (chr6 26M~34M) region was removed for this traits	0.0147	0.0389	0.3786	0.705	0.0847	0.0091	1.0119	0.0085	0.0012	0.0052
Age-related hearing impairment	Forced expiratory volume in 1 second (FEV1)/Forced Vital capacity(FVC)	28166213	lung_function	European	SNPs from the MHC (chr6 26M~34M) region was removed for this traits	-0.012	0.0322	-0.3733	0.7089	0.2613	0.0206	0.9703	0.008	0.0008	0.0052
Age-related hearing impairment	Lumbar spine bone mineral density	22504420	bone	Mixed	Caution: using these data may yield less robust results due to minor departure of the LD structure; SNPs from the MHC (chr6 26M-34M) region were removed for this trait	-0.0132	0.0364	-0.3628	0.7168	0.2721	0.0249	1.0115	0.0085	-0.0028	0.0052
Age-related hearing impairment	Isoleucine	27005778	metabolites	European	SNPs from the MHC (chr6 26M~34M) region was removed for this traits	0.0262	0.0734	0.3569	0.7212	0.0713	0.0232	0.9945	0.0066	0.0057	0.0048
Age-related hearing impairment	Description of average fatty acid chain length; not actual carbon number	27005778	metabolites	European	SNPs from the MHC (chr6 26M~34M) region was removed for this traits	-0.0298	0.0849	-0.3513	0.7254	0.1028	0.0346	0.9826	0.0065	0.0022	0.005
Age-related hearing impairment	Femoral neck bone mineral density	22504420	bone	Mixed	Caution: using these data may yield less robust results due to minor departure of the LD structure; SNPs from the MHC (chr6 26M-34M) region were removed for this trait	0.011	0.0336	0.3266	0.744	0.3016	0.0252	0.9808	0.0084	0.0006	0.0052
Age-related hearing impairment	Offspring birth weight	31043758	anthropometric	European	SNPs from the MHC (chr6 26M~34M) region was removed for this traits	-0.0124	0.0383	-0.3232	0.7465	0.0296	0.0026	1.0235	0.0084	0.002	0.0054
Age-related hearing impairment	Fasting glucose main effect	22581228	glycemic	European	SNPs from the MHC (chr6 26M~34M) region was removed for this traits	0.0141	0.0481	0.2938	0.7689	0.0986	0.019	0.9977	0.0096	0.0006	0.0053
Age-related hearing impairment	ICV	25607358	brain_volume	European	SNPs from the MHC (chr6 26M~34M) region was removed for this traits	-0.0195	0.0783	-0.2496	0.8029	0.1755	0.045	1.0022	0.0068	-0.0021	0.0057
Age-related hearing impairment	Citrate	27005778	metabolites	European	SNPs from the MHC (chr6 26M~34M) region was removed for this traits	-0.0163	0.0751	-0.2169	0.8283	0.0701	0.0211	1.0123	0.0075	-0.0012	0.0051
Age-related hearing impairment	Phospholipids in chylomicrons and largest VLDL particles	27005778	metabolites	European	SNPs from the MHC (chr6 26M~34M) region was removed for this traits	-0.0129	0.0628	-0.2059	0.8369	0.0975	0.0262	0.9846	0.0065	0.0043	0.0047
Age-related hearing impairment	Concentration of chylomicrons and largest VLDL particles	27005778	metabolites	European	SNPs from the MHC (chr6 26M~34M) region was removed for this traits	0.0133	0.0664	0.2004	0.8412	0.1158	0.0265	0.9882	0.0065	0.001	0.0048
Age-related hearing impairment	Total cholesterol in large VLDL	27005778	metabolites	European	SNPs from the MHC (chr6 26M~34M) region was removed for this traits	0.0104	0.0549	0.1903	0.8491	0.1168	0.0283	0.9914	0.0065	0.0013	0.0044
Age-related hearing impairment	Amyotrophic lateral sclerosis	27455348	neurological	European	Caution: using this data may yield results outside bounds due to relative low Z score of the SNP heritability of the trait; SNPs from the MHC (chr6 26M~34M) region was removed for this traits	0.0132	0.0766	0.1728	0.8628	0.0481	0.0128	0.9951	0.0062	-0.0021	0.0048
Age-related hearing impairment	Phospholipids in very large VLDL	27005778	metabolites	European	SNPs from the MHC (chr6 26M~34M) region was removed for this traits	0.0094	0.0581	0.161	0.8721	0.1069	0.0275	0.9852	0.0067	0.003	0.0044
Age-related hearing impairment	Mean Hippocampus	25607358	brain_volume	European	SNPs from the MHC (chr6 26M~34M) region was removed for this traits	-0.0117	0.077	-0.1517	0.8794	0.1405	0.0387	0.9876	0.0063	-0.0018	0.0055
Age-related hearing impairment	Acetate	27005778	metabolites	European	Caution: using this data may yield results outside bounds due to relative low Z score of the SNP heritability of the trait; SNPs from the MHC (chr6 26M~34M) region was removed for this traits	-0.013	0.0883	-0.1471	0.883	0.0563	0.0193	1.0012	0.0069	0.0002	0.0048
Age-related hearing impairment	Mean Putamen	25607358	brain_volume	European	SNPs from the MHC (chr6 26M~34M) region was removed for this traits	0.0076	0.0567	0.1335	0.8938	0.2976	0.0461	0.9501	0.0067	0.0063	0.0053
Age-related hearing impairment	Fasting insulin main effect	22581228	glycemic	European	SNPs from the MHC (chr6 26M~34M) region was removed for this traits	0.0062	0.0511	0.1206	0.904	0.0698	0.0101	1.0156	0.0069	0.0052	0.0052
Age-related hearing impairment	Concentration of very large VLDL particles	27005778	metabolites	European	SNPs from the MHC (chr6 26M~34M) region was removed for this traits	0.0069	0.06	0.115	0.9084	0.1253	0.0293	0.9829	0.0068	0.0036	0.0046
Age-related hearing impairment	Alzheimers disease	24162737	neurological	European	SNPs from the MHC (chr6 26M~34M) region was removed for this traits	0.0081	0.0717	0.1124	0.9105	0.0449	0.0211	1.0654	0.0292	0.0007	0.0055
Age-related hearing impairment	Mean Caudate	25607358	brain_volume	European	SNPs from the MHC (chr6 26M~34M) region was removed for this traits	-0.0066	0.0591	-0.1114	0.9113	0.2475	0.0387	0.9688	0.0061	0.0043	0.0054
Age-related hearing impairment	Cholesterol esters in medium HDL	27005778	metabolites	European	Caution: using this data may yield results outside bounds due to relative low Z score of the SNP heritability of the trait; SNPs from the MHC (chr6 26M~34M) region was removed for this traits	0.0088	0.0879	0.0995	0.9207	0.0565	0.0281	0.9998	0.0089	-0.0002	0.0046
Age-related hearing impairment	Triglycerides in chylomicrons and largest VLDL particles	27005778	metabolites	European	SNPs from the MHC (chr6 26M~34M) region was removed for this traits	-0.0058	0.0649	-0.0893	0.9288	0.0909	0.0271	0.9905	0.0066	0.0038	0.0044
Age-related hearing impairment	Fathers age at death	27015805	aging	European	SNPs from the MHC (chr6 26M~34M) region was removed for this traits	-0.0048	0.0569	-0.0851	0.9322	0.0399	0.0067	1.0178	0.0067	-0.0192	0.0055
Age-related hearing impairment	Triglycerides in very large VLDL	27005778	metabolites	European	SNPs from the MHC (chr6 26M~34M) region was removed for this traits	0.0046	0.0557	0.0825	0.9342	0.1194	0.029	0.9807	0.0069	0.0032	0.0046
Age-related hearing impairment	Total lipids in very large VLDL	27005778	metabolites	European	SNPs from the MHC (chr6 26M~34M) region was removed for this traits	-0.0046	0.0557	-0.0823	0.9344	0.1368	0.0298	0.9781	0.0069	0.004	0.0047
Age-related hearing impairment	Tyrosine	27005778	metabolites	European	Caution: using this data may yield results outside bounds due to relative low Z score of the SNP heritability of the trait; SNPs from the MHC (chr6 26M~34M) region was removed for this traits	0.0058	0.0815	0.0713	0.9432	0.0761	0.027	0.9986	0.0066	0.0034	0.005
Age-related hearing impairment	2hr glucose adjusted for BMI	20081857	glycemic	European	Caution: using this data may yield results outside bounds due to relative low Z score of the SNP heritability of the trait; SNPs from the MHC (chr6 26M~34M) region was removed for this traits	-0.0054	0.079	-0.0678	0.946	0.1047	0.0346	0.9928	0.0071	-0.0006	0.0054
Age-related hearing impairment	HOMA-IR	20081858	glycemic	European	SNPs from the MHC (chr6 26M~34M) region was removed for this traits	-0.0044	0.0677	-0.0643	0.9487	0.0684	0.0125	1.0031	0.0065	0.0017	0.0055
Age-related hearing impairment	Glycoprotein acetyls; mainly a1-acid glycoprotein	27005778	metabolites	European	SNPs from the MHC (chr6 26M~34M) region was removed for this traits	-0.002	0.0689	-0.0294	0.9766	0.1027	0.0289	0.9843	0.0063	0.0063	0.0043
Traits identified in the UKBB have been removed in order to avoid potential bias due to sample overlap
rg, genetic correlation; se, standard error; h2_obs, h2_obs_se, observed scale h2 for trait 2 and standard error;
h2_int, h2_int_se, single-trait LD Score regression intercept for trait 2 and standard error; gcov_int, gcov_int_se = cross-trait LD Score regression intercept and standard error.
Results above the line pass the Bonferroni corrected significance threshold of P < 0.00019

[truncated: 7 more sheets: Table S10, Table S 11, Table S12, Table S13, Table S14, Table S15, Table S16]
